# Supplementary material for: Analysis of oral microbiome from fossil human remains revealed the significant differences in virulence factors of modern and ancient Tannerella forsythia
Source: BMC Genomics. 2020 Jun 15;21:402. doi: 10.1186/s12864-020-06810-9 (PMC7296668; doi:10.1186/s12864-020-06810-9)
Supplement: Supplementary file 1 — Additional file 1. Supplementaty Tables. [file 12864_2020_6810_MOESM1_ESM.xlsx]

## Sheet: Supplementary Table 1
							T. forsythia [%]	Mapping to the ref. strain 92A2
Sample ID	Sample age	C14 dating	Location	GPS localization	Lib size (reads)	Bacteria [%]		Mapped Reads*	Mapped bases	Mean genome coverage	St dev	Percent of bases covered at least x3	Read len (min/max/ave)
PCA0198	1000AD-1200AD	1117AD-1225AD	Ląd	52.206973-18.794115	29601526	99.5734	22.7605	444721	33417194	9.8127	5.8603	0.9	25 / 185 / 85.46
PCA0332	1200AD-1400AD		Ostrów Lednicki	52.525697-17.377512	73790907	99.4355	4.22607	427421	33062479	9.7085	6.7974	0.89	25 / 185 / 87.64
PCA0088	200AD-400AD	124AD-257AD (PCA0110)	Masłomęcz	50.722861-23.891258	93511142	82.0462	5.90864	321886	23931203	7.0272	6.048	0.85	25 / 185 / 81.65
PCA0143	900AD-1000AD	901AD-1033AD (PCA0135)	Niemcza		82232732	92.8431	3.12927	217167	15601509	4.5812	6.3612	0.54	25 / 185 / 77.21
PCA0251	1400AD-1700AD	1479-1644AD	Warszawa		66151893	100	3.63941	53901	4689449	1.377	1.847	0.17	25 / 185 / 96.91
PCA0340	1200AD-14000AD		Ostrów Lednicki	52.525697-17.377512	53218646	49.5655	3.80809	51329	3893952	1.1434	1.7236	0.14	25 / 185 / 88.04
PCA0158	1000AD-1200AD	989AD -1153AD (PCA159)	Markowice		37851014	92.8631	5.17883	42989	3417883	1.0036	1.2888	0.085	25 / 185 / 82.59
PCA0036	100AD-300AD		Kowalewko		19217562	44.5357	5.21763	51472	3352543	0.9844	1.4162	0.1	25 / 185 / 72.29
PCA0341	1200AD-14000AD		Ostrów Lednicki	52.525697-17.377512	7333221	94.0764	8.32418	22607	1810754	0.5317	0.8689	0.2	25 / 185 / 98.92
G12	950AD-1200 AD		Dalheim, Germany		47052647	98.49	2.14157	325568	23672269	6.9511	4.6212	0.83	25 / 90 / 72.72
Supplementary Table 1. Information on the 9 NGS datasets containing more than 3% of T. forsythia and on the previouselly published G12 dataset (Warriner 2014). 3 of the 9 NGS datasets were selected for T. forsythia complete genome reconstruction as the average base coverage was >5 and the genome were covered in >80% by at least 3 bases.
* The sum of pair-end reads, collapsed into one pair-end reads and singletons.

## Sheet: Supplementary Table 2 A
pos	genomic location	92A2	3313	9610	ATCC 43037	KS16	UB20	UB4	UB22	NSLK	NSLJ	PCA0088	PCA0198	PCA0332	G12
338	BFO_RS00010	T	T	T	T	T	T	T	T	C	T	T	T	T	T
2226	BFO_RS00020	T	T	T	T	T	T	T	T	C	T	T	-	-	-
5200	NA	T	T	T	T	T	T	T	T	A	T	T	T	-	T
5735	BFO_RS00030	T	T	T	T	T	T	T	T	G	T	T	T	-	-
6248	BFO_RS00030	T	T	T	T	T	T	T	T	C	T	T	T	-	-
6329	BFO_RS00030	T	T	T	T	T	T	T	T	C	T	T	-	-	-
6346	BFO_RS00030	T	T	T	T	T	T	T	T	C	T	T	T	-	-
6406	BFO_RS00030	T	T	T	T	T	T	T	T	A	T	T	T	-	-
6446	BFO_RS00030	T	T	T	T	T	T	T	T	C	T	T	T	-	-
6618	BFO_RS00030	T	T	T	T	T	T	T	T	C	T	T	-	-	-
6698	BFO_RS00030	T	T	T	T	T	T	T	T	A	T	T	T	-	T
6731	BFO_RS00030	T	T	T	T	T	T	T	T	C	T	T	T	-	-
6844	BFO_RS00030	T	T	T	T	T	T	T	T	C	T	T	T	T	-
9283	BFO_RS00035	T	T	T	T	T	T	T	T	C	T	T	T	T	T
9477	NA	T	T	T	T	A	T	T	T	T	T	T	T	T	T
10577	BFO_RS00040	T	C	T	T	T	T	T	T	C	C	T	T	T	T
10604	BFO_RS00040	T	T	T	T	T	C	T	T	T	T	T	-	T	T
10648	BFO_RS00040	T	A	T	A	T	A	T	T	A	A	T	A	-	-
11136	BFO_RS00045	T	C	C	T	T	C	T	T	C	C	T	-	T	-
11194	BFO_RS00045	T	C	C	T	T	C	T	C	C	C	T	-	-	-
11518	BFO_RS00045	T	T	T	C	C	C	C	T	T	T	T	T	T	T
11534	BFO_RS00045	T	T	T	C	C	C	C	T	T	T	T	-	-	-
12123	BFO_RS00045	T	A	T	T	A	T	T	A	A	A	T	-	A	-
12139	BFO_RS00045	T	G	T	T	T	T	T	G	G	G	T	-	G	-
13177	BFO_RS00050	T	G	G	T	T	T	T	G	G	G	T	T	T	-
13771	BFO_RS00050	T	T	T	T	T	T	T	T	C	T	T	T	T	-
14479	BFO_RS00055	T	T	C	T	T	T	T	T	T	T	T	T	T	T
16722	BFO_RS00060	T	T	T	C	T	T	T	T	C	T	T	T	-	-
18399	BFO_RS00065	T	C	T	T	T	T	T	T	T	T	T	T	-	T
19419	BFO_RS00070	T	T	T	T	C	T	T	T	T	T	T	T	T	T
19532	BFO_RS00070	T	T	C	T	C	C	T	T	T	C	T	T	T	-
19562	BFO_RS00070	T	T	T	T	C	C	T	T	T	C	T	-	-	-
20038	BFO_RS00075	T	T	T	T	A	A	T	T	T	T	T	-	-	-
20039	BFO_RS00075	T	T	T	T	G	G	T	T	T	T	T	-	-	-
20203	BFO_RS00075	T	T	T	T	T	T	T	T	C	C	T	T	T	-
20297	BFO_RS00075	T	C	T	T	C	C	T	T	T	C	T	-	-	C
20644	BFO_RS00075	T	C	T	T	C	T	T	T	T	T	T	T	T	T
20679	BFO_RS00075	T	T	T	T	T	T	T	T	T	C	T	T	T	-
21072	BFO_RS00080	T	T	T	T	T	T	T	T	T	C	T	T	-	T
21465	BFO_RS00080	T	T	T	C	T	T	T	T	C	T	T	T	T	T
21762	BFO_RS00080	T	T	T	T	T	T	T	T	T	C	T	T	-	-
21816	BFO_RS00080	T	T	T	T	T	T	T	T	T	C	T	T	-	-
22030	NA	T	T	T	C	T	T	T	T	C	C	T	T	T	T
22439	BFO_RS00085	T	T	T	T	T	T	T	T	C	T	T	T	T	-
23064	BFO_RS00085	T	T	T	C	T	T	C	T	T	T	T	-	-	-
24257	BFO_RS00095	T	T	T	C	T	T	C	T	T	T	T	T	T	T
24950	BFO_RS00100	T	T	T	C	T	T	T	T	T	T	T	T	-	T
24961	BFO_RS00100	T	T	T	C	T	T	C	T	T	T	T	-	-	T
25102	BFO_RS00100	T	T	T	C	T	T	T	T	T	T	T	-	-	T
25120	BFO_RS00100	T	T	T	C	T	T	T	T	T	T	T	T	T	T
25234	BFO_RS00100	T	T	T	C	T	T	T	T	T	T	T	T	-	-
25261	BFO_RS00100	T	T	T	C	T	T	T	T	T	T	T	-	-	T
25838	BFO_RS14310	T	T	T	C	T	T	T	T	T	T	T	T	-	T
26660	BFO_RS14310	T	T	T	C	T	T	T	T	T	T	T	-	-	-
26689	BFO_RS14310	T	T	T	C	T	T	T	T	T	T	T	T	-	-
27179	BFO_RS14310	T	T	T	C	T	T	T	T	T	T	T	T	T	-
27212	BFO_RS14310	T	T	T	C	T	T	T	T	T	T	T	T	-	-
27293	BFO_RS14310	T	T	T	C	T	T	T	T	T	T	T	T	T	T
27926	BFO_RS14310	T	T	T	C	T	T	T	T	T	T	T	T	-	T
27979	BFO_RS14310	T	T	T	A	T	T	T	T	T	T	T	T	-	-
28044	NA	T	T	T	T	T	T	C	T	T	T	T	T	T	-
28089	BFO_RS00115	T	T	T	C	T	T	T	T	T	T	T	T	T	T
28184	BFO_RS00115	T	T	T	G	T	T	T	T	T	T	T	T	T	T
28979	BFO_RS00115	T	C	T	T	T	T	T	T	T	T	T	T	-	T
29093	BFO_RS00115	T	C	T	T	T	T	T	T	T	T	T	T	-	-
29095	BFO_RS00115	T	C	T	T	T	T	T	T	T	T	T	T	-	T
29562	BFO_RS00120	T	T	T	T	T	T	C	T	T	T	T	T	-	-
30000	BFO_RS00120	T	T	T	C	T	T	T	T	T	T	T	T	-	-
31687	BFO_RS00130	T	C	T	T	T	T	T	C	T	T	T	-	C	-
33485	BFO_RS00140	T	T	T	T	T	T	C	T	T	T	T	T	-	T
34984	BFO_RS00145	T	T	T	T	T	T	T	T	T	G	T	T	T	T
36919	BFO_RS00145	T	C	T	T	T	T	T	T	T	T	T	T	-	-
37437	BFO_RS00150	T	G	T	T	T	T	T	T	T	T	T	T	T	T
37482	BFO_RS00150	T	C	T	T	T	T	T	T	T	T	T	T	T	T
37513	BFO_RS00150	T	C	T	T	T	T	T	T	T	T	T	T	T	T
37518	BFO_RS00150	T	C	T	T	T	T	T	T	T	T	T	T	T	T
37549	BFO_RS00150	T	C	T	T	T	T	T	T	T	T	T	T	T	T
37578	BFO_RS00150	T	A	T	T	T	T	T	T	T	T	T	T	T	T
38424	BFO_RS00150	T	T	T	T	T	T	T	T	C	T	T	T	-	T
39180	BFO_RS00155	T	T	T	C	T	T	C	T	T	T	T	-	-	-
39185	BFO_RS00155	T	T	T	C	T	T	C	T	T	T	T	-	-	-
39848	BFO_RS00155	T	T	C	T	T	T	T	C	T	T	T	T	-	T
39972	BFO_RS00155	T	T	C	T	C	C	C	C	T	C	T	-	-	T
39995	BFO_RS00155	T	T	G	T	G	G	T	G	T	G	T	-	-	T
40110	BFO_RS00155	T	T	A	T	A	A	A	A	T	A	T	T	T	-
40896	BFO_RS00155	T	C	T	C	C	T	T	T	T	T	T	-	T	T
40904	BFO_RS00155	T	T	T	T	T	T	C	T	T	T	T	T	T	T
41432	BFO_RS00155	T	T	T	C	T	T	T	T	T	T	T	T	T	T
41445	BFO_RS00155	T	T	T	C	T	T	T	T	T	T	T	T	-	T
41583	BFO_RS00155	T	T	T	T	T	T	T	T	C	T	T	T	T	T
42006	BFO_RS00155	T	T	T	C	T	T	T	T	T	T	T	T	-	T
42917	BFO_RS00160	T	T	C	C	T	C	T	C	C	T	T	-	-	T
42994	BFO_RS00160	T	T	T	T	T	T	T	T	C	T	T	-	-	T
43411	BFO_RS00165	T	T	T	T	T	C	T	T	T	T	T	T	T	T
43754	BFO_RS00165	T	T	T	T	T	T	T	T	C	T	T	T	-	-
44143	BFO_RS00165	T	T	T	T	T	T	T	T	C	T	T	T	T	T
44775	BFO_RS00165	T	T	T	A	T	T	T	T	T	T	T	-	T	T
44811	BFO_RS00165	T	T	T	T	C	T	T	T	T	T	T	-	T	-
45006	BFO_RS00165	T	T	T	C	T	T	T	T	T	T	T	-	T	-
45033	BFO_RS00165	T	T	T	C	T	T	T	T	T	T	T	-	-	-
45161	BFO_RS00165	T	T	T	C	T	T	T	T	T	T	T	-	T	-
45295	BFO_RS00170	T	T	T	C	T	T	T	T	T	T	T	-	-	-
45975	BFO_RS00170	T	C	T	T	T	T	T	T	T	T	T	T	T	T
46551	BFO_RS00170	T	T	T	C	T	T	T	T	T	T	T	T	-	-
46624	BFO_RS00170	T	T	T	C	T	T	C	T	T	T	T	T	T	T
47610	BFO_RS00170	T	T	T	T	T	C	T	T	T	T	T	T	T	T
48530	NA	T	T	T	C	T	T	T	T	T	T	T	T	T	T
48537	NA	T	T	C	T	T	T	T	T	T	T	T	T	T	T
48703	BFO_RS00175	T	T	T	T	T	T	C	T	T	T	T	T	-	-
48712	BFO_RS00175	T	T	T	T	T	T	C	T	T	T	T	T	T	T
49090	BFO_RS00175	C	T	T	C	T	C	T	T	C	T	T	-	T	-
49111	BFO_RS00175	T	A	T	T	A	T	T	T	T	A	T	T	T	T
49216	BFO_RS00175	T	T	T	T	T	T	C	T	T	T	T	T	T	T
49856	NA	T	T	T	C	T	T	T	T	T	T	T	T	-	T
50221	BFO_RS00180	T	T	T	C	T	T	T	T	T	T	T	T	-	-
51175	BFO_RS00180	T	C	T	T	C	C	T	C	T	T	T	T	-	T
51418	BFO_RS00180	T	T	T	T	T	T	T	T	T	C	T	T	-	T
52297	BFO_RS00180	C	C	C	T	C	C	C	C	C	C	T	-	-	-
52378	BFO_RS00180	T	T	T	C	T	T	T	C	T	C	T	T	-	T
52528	BFO_RS00180	T	C	T	T	T	C	C	T	C	T	T	T	T	T
52675	BFO_RS00180	C	C	T	T	C	C	C	C	C	C	T	C	-	-
52756	BFO_RS00180	T	C	T	T	C	T	T	C	C	C	T	-	-	T
53283	BFO_RS00185	T	T	T	C	T	T	T	T	T	T	T	T	-	T
53304	BFO_RS00185	T	T	T	T	T	T	C	T	C	C	T	T	T	T
53355	BFO_RS00185	T	T	T	C	T	T	T	C	T	T	T	T	-	-
53826	BFO_RS00185	T	T	C	T	T	T	T	T	T	T	T	T	T	T
53862	BFO_RS00185	C	C	T	T	C	C	C	C	C	T	T	-	-	-
53951	BFO_RS00185	T	T	T	T	T	T	T	T	T	C	T	T	T	T
54276	BFO_RS00185	T	C	C	C	T	T	T	T	T	T	T	T	T	T
55040	BFO_RS00190	T	C	C	C	C	T	C	T	T	C	T	T	-	T
55495	BFO_RS00195	T	T	T	T	C	T	T	T	T	C	T	T	-	-
55615	BFO_RS00195	T	C	C	C	C	C	C	C	T	C	T	-	-	-
55946	BFO_RS00195	T	T	T	T	T	T	T	T	T	C	T	T	T	T
57140	BFO_RS00200	T	C	T	T	T	T	T	T	T	T	T	T	T	T
57776	BFO_RS00200	T	T	T	C	T	T	T	T	T	C	T	-	T	-
57863	BFO_RS00200	T	C	T	T	T	T	T	T	T	T	T	T	-	-
58656	BFO_RS00205	T	T	C	C	C	T	T	C	C	C	T	T	-	-
58706	BFO_RS00205	T	T	T	T	T	A	T	T	T	T	T	T	T	T
58938	BFO_RS00205	T	T	G	T	T	T	T	T	T	T	T	T	T	T
59156	BFO_RS00205	T	C	T	T	T	T	T	T	T	T	T	-	-	-
60243	BFO_RS00210	T	T	T	T	A	A	T	T	T	T	T	A	-	T
60269	BFO_RS00210	T	T	T	T	A	A	T	T	T	T	T	-	-	-
60297	BFO_RS00210	T	T	T	T	C	C	T	T	T	T	T	-	-	-
60508	BFO_RS00210	T	T	T	T	T	T	T	C	T	T	T	T	T	T
60639	BFO_RS00210	T	C	C	C	T	T	C	C	T	C	T	T	C	-
60735	BFO_RS00210	T	C	T	C	T	T	C	C	T	C	T	T	T	T
60741	BFO_RS00210	T	C	T	C	T	T	C	C	T	C	T	T	T	T
60851	BFO_RS00215	T	T	T	T	T	C	T	T	T	T	T	-	-	T
61016	BFO_RS00215	T	T	C	T	T	T	T	T	T	T	T	-	-	-
61424	BFO_RS00215	T	C	T	C	T	T	T	C	T	C	T	T	-	T
61951	BFO_RS00220	T	T	T	C	T	T	T	C	T	T	T	-	-	T
63576	BFO_RS00225	T	T	C	T	T	T	T	T	T	T	T	-	T	T
64361	BFO_RS00230	T	T	T	T	T	C	C	T	T	T	T	-	T	T
100638	BFO_RS00395	T	T	T	T	T	C	T	T	T	T	T	T	T	-
100644	BFO_RS00395	T	T	T	T	T	G	T	T	T	T	T	T	T	-
101046	BFO_RS00395	T	C	T	T	T	T	T	T	T	T	T	T	T	-
103596	BFO_RS00410	T	C	T	T	T	T	T	T	T	T	T	T	-	T
104379	BFO_RS00410	T	T	G	T	T	T	T	T	T	T	T	-	-	-
104394	BFO_RS00410	T	C	C	C	T	C	C	T	T	C	T	-	-	-
104454	BFO_RS00410	T	C	C	T	T	T	T	T	T	T	T	-	-	T
104520	BFO_RS00410	T	C	C	T	T	T	T	T	T	T	T	-	-	T
123852	BFO_RS00505	T	T	C	T	T	T	T	T	T	T	T	T	-	T
131293	BFO_RS00525	T	T	G	T	T	T	T	T	T	T	T	T	T	-
131308	BFO_RS00525	T	T	T	T	T	T	T	T	T	C	T	-	-	-
133277	BFO_RS00540	T	C	C	C	T	T	C	T	T	T	T	T	-	T
133945	BFO_RS00545	T	C	C	T	T	T	T	T	T	T	T	T	T	T
135129	BFO_RS00550	T	A	T	A	T	T	T	T	A	A	T	T	-	-
135133	NA	T	C	T	C	T	T	T	T	C	C	T	T	T	-
135256	BFO_RS00555	T	C	T	C	T	T	C	T	C	C	T	-	-	-
135337	BFO_RS00555	T	A	T	A	T	T	T	T	A	A	T	T	-	-
135386	BFO_RS00555	T	C	T	C	T	T	C	T	T	C	T	T	T	T
135442	BFO_RS00555	T	G	T	G	T	T	T	T	T	G	T	T	T	T
135837	BFO_RS00555	T	T	T	T	T	C	T	T	T	T	T	T	T	T
136285	BFO_RS00555	T	T	C	T	T	T	T	T	T	T	T	-	-	-
136459	BFO_RS00555	T	T	C	T	T	T	T	T	T	T	T	-	-	T
136581	BFO_RS00555	T	T	C	T	T	T	T	T	T	C	T	T	T	-
136694	BFO_RS14690	T	T	C	T	C	T	T	C	T	T	T	-	C	-
138074	BFO_RS14690	T	A	T	A	A	T	A	T	A	T	T	-	-	-
138422	BFO_RS00565	T	T	C	T	T	T	T	T	T	T	T	T	-	-
138549	BFO_RS00565	T	T	T	T	C	T	T	T	T	T	T	T	T	T
138633	BFO_RS00565	T	C	C	C	C	C	C	C	C	C	T	-	-	-
139717	BFO_RS00570	T	T	T	C	T	T	C	T	T	T	T	T	T	T
139761	BFO_RS00570	T	A	A	A	T	T	A	T	A	T	T	-	-	-
139764	BFO_RS00570	T	C	C	T	T	T	T	T	C	T	T	-	-	-
139812	BFO_RS00570	T	G	G	G	T	G	G	G	G	G	T	-	-	-
139890	BFO_RS00570	T	C	C	T	T	C	C	C	C	C	T	-	-	-
139974	BFO_RS00570	T	A	T	T	T	T	A	T	T	T	T	T	T	T
140112	BFO_RS00570	T	C	T	T	T	T	T	T	T	T	T	T	T	-
140247	BFO_RS00570	T	T	T	T	G	T	T	T	G	T	T	T	T	T
140430	BFO_RS00570	T	C	T	T	C	T	T	C	C	T	T	T	-	T
140433	BFO_RS00570	T	C	T	T	C	T	T	C	C	T	T	T	-	T
143226	BFO_RS00580	T	T	T	T	T	T	T	T	C	T	T	-	-	-
144606	BFO_RS00580	T	C	C	C	T	T	C	T	T	C	T	-	-	-
145317	BFO_RS00585	T	T	T	T	C	T	T	T	C	T	T	-	T	-
145380	BFO_RS00585	T	T	T	T	T	T	T	T	C	T	T	-	-	-
145383	BFO_RS00585	T	T	C	T	C	T	T	T	C	T	T	-	-	-
146238	BFO_RS00585	T	T	T	T	T	T	T	T	C	T	T	-	-	-
146337	BFO_RS00590	T	C	C	C	T	T	C	T	C	C	T	-	-	-
146567	BFO_RS00590	T	T	T	T	T	T	T	T	C	C	T	-	T	T
146570	BFO_RS00590	T	T	T	T	T	T	T	T	C	C	T	-	-	-
146744	BFO_RS00590	T	C	C	C	C	T	T	T	C	C	T	-	-	-
146798	BFO_RS00590	T	T	T	T	G	T	T	T	T	T	T	T	-	T
146801	BFO_RS00590	T	T	T	T	T	T	T	T	C	T	T	T	-	T
146814	BFO_RS00590	T	T	T	T	T	T	T	T	T	C	T	-	T	-
146888	BFO_RS00590	T	T	T	T	C	T	T	T	C	C	T	-	-	-
146891	BFO_RS00590	T	C	C	C	C	T	C	T	C	C	T	-	-	-
146894	BFO_RS00590	T	G	G	G	G	T	G	T	G	G	T	-	-	-
146909	BFO_RS00590	T	C	C	C	C	T	C	T	C	C	T	-	-	-
147071	BFO_RS00590	T	A	T	A	T	T	T	T	A	A	T	-	-	-
148116	NA	T	T	T	C	T	T	T	T	T	T	T	T	T	T
149911	BFO_RS00600	T	T	T	A	T	T	T	T	T	T	T	T	T	T
149913	NA	T	T	T	A	T	T	T	T	T	T	T	T	T	-
150677	BFO_RS00605	T	T	G	T	G	T	T	T	T	T	T	-	-	-
150801	BFO_RS00610	T	C	T	T	T	T	C	T	T	C	T	-	-	-
151712	BFO_RS00615	T	C	C	T	T	T	C	T	T	C	T	-	-	-
151760	BFO_RS00615	T	C	C	T	T	T	C	T	T	C	T	-	T	-
152810	NA	T	T	T	T	G	T	T	T	T	T	T	T	T	T
153776	BFO_RS00625	T	T	T	C	T	T	T	T	T	T	T	-	-	-
153777	BFO_RS00625	T	T	T	G	T	T	T	T	T	T	T	-	-	-
153780	BFO_RS00625	T	T	T	C	T	T	T	T	T	T	T	-	-	-
153786	BFO_RS00625	T	T	T	A	T	T	T	T	T	T	T	-	-	-
158395	BFO_RS00640	T	T	T	T	T	T	T	C	T	T	T	T	-	T
162015	BFO_RS00660	T	C	C	C	T	C	C	T	C	C	T	T	-	T
162030	BFO_RS00660	T	C	C	C	T	C	C	T	C	C	T	T	-	T
162039	BFO_RS00660	T	C	C	C	T	C	C	T	C	C	T	T	T	T
162045	BFO_RS00660	T	A	A	A	T	A	A	T	A	A	T	T	T	T
162108	BFO_RS00660	T	G	G	G	T	G	G	T	G	G	T	T	-	T
162120	BFO_RS00660	T	C	C	C	T	C	C	T	C	C	T	T	-	T
162135	BFO_RS00660	T	C	C	C	T	C	C	T	C	C	T	T	-	T
162781	BFO_RS00665	C	C	C	C	C	T	T	T	C	T	T	-	-	-
163210	NA	T	T	T	T	C	T	T	T	T	T	T	-	-	-
163466	BFO_RS00670	T	T	T	T	C	T	C	T	T	T	T	-	-	-
163495	BFO_RS00670	T	T	T	T	C	T	C	T	T	T	T	T	-	-
163519	BFO_RS00670	T	T	T	T	C	T	C	T	T	T	T	T	T	T
163560	BFO_RS00670	T	T	T	T	A	T	A	T	T	T	T	T	T	T
163687	BFO_RS00670	T	T	T	T	T	T	C	T	T	T	T	T	T	-
164002	BFO_RS00675	T	T	T	T	C	T	C	T	T	T	T	T	-	T
164278	BFO_RS00680	T	T	T	T	A	T	A	T	T	T	T	T	-	T
164287	BFO_RS00680	T	T	T	T	C	T	C	T	T	T	T	T	T	-
164305	BFO_RS00680	T	T	T	T	C	T	C	T	T	T	T	T	-	-
164311	BFO_RS00680	T	T	T	T	C	T	C	T	T	T	T	T	-	-
164386	BFO_RS00680	T	T	T	T	C	T	C	T	T	T	T	-	-	-
164437	BFO_RS00680	T	T	T	T	C	T	C	T	T	T	T	T	-	-
164439	BFO_RS00680	T	T	T	T	C	T	C	T	T	T	T	-	-	-
164443	BFO_RS00680	T	T	T	T	C	T	C	T	T	T	T	-	-	-
164482	BFO_RS00680	T	T	T	T	C	T	C	T	T	T	T	-	-	-
164555	BFO_RS00680	T	T	T	T	C	T	C	T	T	T	T	T	-	-
164584	BFO_RS00680	T	T	T	T	C	T	C	T	T	T	T	-	-	-
164635	BFO_RS00680	T	T	T	C	C	T	C	T	C	T	T	T	-	-
164677	BFO_RS00680	T	T	T	T	C	T	C	T	T	T	T	-	-	-
164719	BFO_RS00680	T	T	T	T	A	T	A	T	T	T	T	T	T	T
165094	BFO_RS00680	T	T	T	T	C	T	C	T	T	T	T	-	-	-
165345	BFO_RS00680	T	T	T	T	A	T	A	T	T	T	T	-	T	-
165364	BFO_RS00680	T	T	T	T	C	T	C	T	T	T	T	-	-	-
165544	BFO_RS00680	T	T	T	T	C	T	C	T	T	T	T	T	-	-
165588	NA	T	T	T	T	C	T	C	T	T	T	T	-	-	-
165761	BFO_RS00685	T	T	T	T	C	T	C	T	T	T	T	T	T	T
166897	BFO_RS00685	T	T	T	T	T	T	T	T	C	T	T	T	-	T
167255	BFO_RS00690	T	C	T	T	T	T	T	T	T	T	T	T	T	T
167737	NA	T	T	T	T	A	T	T	T	C	T	T	T	T	T
172052	BFO_RS00715	T	T	T	T	C	T	T	T	C	T	T	T	-	T
175619	BFO_RS00725	T	T	T	T	T	T	C	T	T	T	T	T	-	-
175643	BFO_RS00725	T	T	T	T	T	T	C	T	T	T	T	T	-	-
176114	BFO_RS00725	T	T	T	T	T	T	G	T	T	T	T	T	-	T
176162	BFO_RS00725	T	T	T	T	T	T	C	T	T	T	T	T	T	T
176351	BFO_RS00725	T	T	T	T	C	T	T	T	T	T	T	T	T	T
176369	BFO_RS00725	T	T	T	T	T	T	T	T	T	C	T	T	-	T
176454	BFO_RS00725	T	T	T	T	C	T	C	T	C	C	T	T	-	-
176561	BFO_RS00725	T	T	T	T	C	T	C	T	T	T	T	T	T	T
176594	BFO_RS00725	T	T	T	T	C	T	C	T	T	T	T	T	T	T
176747	BFO_RS00725	T	T	T	T	C	T	T	T	T	T	T	-	T	T
176756	BFO_RS00725	T	T	T	T	C	T	T	T	T	T	T	T	T	T
176788	BFO_RS00725	T	T	T	T	C	T	C	T	T	T	T	T	T	T
176804	BFO_RS00725	T	T	T	T	C	T	C	T	T	T	T	T	T	-
176824	BFO_RS00725	T	T	T	T	C	T	T	T	T	T	T	T	T	-
177111	BFO_RS00725	T	C	T	T	C	T	T	T	T	T	T	T	-	-
177137	BFO_RS00725	T	C	T	T	C	T	C	T	T	T	T	T	-	-
177284	BFO_RS00725	T	T	C	C	T	T	C	C	T	T	T	T	-	-
177301	BFO_RS00725	T	T	A	A	T	T	A	A	T	T	T	T	-	-
177401	BFO_RS00725	T	C	T	T	T	T	T	T	T	T	T	T	-	-
177437	BFO_RS00725	T	G	T	T	G	T	T	T	T	T	T	T	T	-
177456	BFO_RS00725	T	C	T	T	T	T	T	T	T	T	T	T	-	-
177507	BFO_RS00725	T	C	T	T	C	T	C	T	T	T	T	T	-	-
177520	BFO_RS00725	T	C	T	T	C	T	T	T	T	T	T	T	T	-
177574	BFO_RS00725	T	A	T	T	A	T	A	T	T	T	T	T	-	T
177577	BFO_RS00725	T	C	T	T	C	T	C	T	T	C	T	T	-	-
177596	BFO_RS00725	T	A	T	T	T	T	T	T	T	T	T	T	T	T
177653	BFO_RS00725	T	C	T	T	C	T	T	T	C	C	T	-	-	-
177656	BFO_RS00725	T	C	T	T	C	T	T	T	C	C	T	-	-	-
177774	BFO_RS00725	T	T	T	T	T	C	C	T	T	C	T	T	T	-
177815	BFO_RS00725	T	G	T	T	G	T	G	T	T	A	T	T	T	T
177902	BFO_RS00725	T	C	T	T	T	T	T	T	T	T	T	T	T	-
177919	BFO_RS00725	T	T	G	T	T	T	T	T	T	T	T	T	T	T
177924	NA	T	T	C	T	T	T	T	T	T	T	T	T	T	T
177936	NA	T	A	T	T	A	T	A	T	T	A	T	T	T	-
178317	BFO_RS13935	T	T	T	T	T	T	C	T	T	T	T	T	T	T
178473	BFO_RS13935	T	T	T	T	C	T	T	T	T	C	T	T	-	-
178487	BFO_RS13935	T	T	T	C	T	T	T	C	T	T	T	T	-	-
178650	BFO_RS13935	T	T	T	T	G	G	T	T	G	T	T	T	T	-
178977	BFO_RS13935	T	T	T	T	C	T	T	T	T	T	T	T	T	T
179172	BFO_RS13935	T	T	T	T	T	T	C	T	T	T	T	T	T	T
179640	BFO_RS13935	T	T	T	T	C	T	T	T	T	T	T	-	T	T
179733	BFO_RS13935	T	T	T	C	T	T	C	T	T	T	T	-	-	-
179772	BFO_RS13935	T	T	T	T	C	T	T	T	T	T	T	T	T	T
179781	BFO_RS13935	T	C	T	T	T	C	T	T	T	T	T	T	T	T
179955	BFO_RS13935	T	T	T	T	T	T	C	T	T	T	T	T	-	T
180104	BFO_RS13935	T	T	T	T	T	C	T	T	T	T	T	T	T	T
180108	BFO_RS13935	T	T	T	T	T	T	T	T	T	C	T	-	-	C
180583	BFO_RS13935	T	T	T	T	C	T	T	T	C	T	T	T	-	T
181210	BFO_RS00735	T	C	T	T	T	C	T	C	T	T	T	-	T	-
181763	BFO_RS00735	T	T	T	T	T	T	T	T	T	C	T	T	T	T
181769	BFO_RS00735	T	T	T	T	T	T	T	T	T	C	T	T	T	T
181811	BFO_RS00735	T	T	T	T	C	T	C	T	T	T	T	T	T	T
181922	BFO_RS00735	T	T	T	T	T	T	T	G	G	G	T	-	-	-
182623	BFO_RS00740	A	A	A	A	A	T	A	T	T	T	T	-	-	-
182863	BFO_RS00740	T	T	T	T	T	C	C	T	T	T	T	T	T	-
182890	BFO_RS00740	T	T	T	T	T	C	C	T	T	T	T	T	T	T
183442	BFO_RS00740	T	G	T	T	G	T	T	T	T	T	T	T	T	T
183727	NA	T	T	T	T	T	T	C	T	T	T	T	T	T	-
184923	BFO_RS00745	T	C	C	C	C	C	C	C	T	T	T	-	-	-
185262	BFO_RS00745	T	T	C	C	C	C	C	C	C	T	T	-	-	-
186138	BFO_RS00745	C	T	C	C	C	C	C	T	T	C	T	T	-	-
187537	BFO_RS00745	T	C	T	T	T	T	T	T	T	T	T	T	T	T
187730	BFO_RS00750	T	G	T	G	G	G	T	T	G	T	T	T	T	-
187739	BFO_RS00750	T	C	T	C	C	C	T	T	C	T	T	T	T	T
187790	BFO_RS00750	T	T	C	C	T	T	C	C	T	C	T	-	-	T
189097	BFO_RS00755	C	T	C	C	T	C	C	C	C	T	T	-	-	-
189961	BFO_RS00755	T	T	T	T	T	C	T	T	C	T	T	T	T	T
189967	BFO_RS00755	T	T	T	T	T	C	T	T	C	T	T	T	T	T
189970	BFO_RS00755	T	T	T	T	T	C	T	T	C	T	T	-	T	T
190300	BFO_RS00760	T	T	T	T	T	T	T	T	T	C	T	T	-	-
190328	BFO_RS00760	C	C	C	C	C	C	C	C	C	T	T	C	-	-
190664	BFO_RS00760	T	C	T	T	T	T	T	C	T	T	T	T	-	T
190679	BFO_RS00760	T	C	T	T	T	T	T	C	T	T	T	T	T	T
190839	NA	T	T	T	T	A	A	T	A	T	T	T	T	T	T
192838	NA	T	T	T	T	A	T	T	T	A	T	T	T	T	T
193725	BFO_RS00775	C	C	T	C	C	C	T	C	C	C	T	-	-	C
194136	BFO_RS00775	T	T	T	T	T	C	T	T	T	T	T	T	T	T
194217	BFO_RS00775	T	T	G	T	G	T	T	T	T	T	T	-	-	-
194584	BFO_RS00775	T	C	T	C	T	C	T	T	T	C	T	T	-	-
194808	BFO_RS00775	T	C	T	T	T	T	C	T	T	T	T	-	-	-
194862	BFO_RS00775	T	T	T	T	T	C	T	T	T	T	T	T	T	T
194961	BFO_RS00775	T	C	T	T	T	T	T	T	T	T	T	T	T	T
195018	BFO_RS00775	T	T	C	T	T	C	C	T	T	T	T	T	-	T
195555	BFO_RS00775	T	T	T	T	T	T	T	T	C	T	T	T	T	T
195995	BFO_RS00780	T	T	A	T	A	T	T	T	T	T	T	T	-	T
196341	BFO_RS00780	T	C	T	C	T	C	T	C	C	C	T	-	-	-
196505	BFO_RS00785	T	T	T	T	T	T	T	G	T	T	T	-	T	-
197144	BFO_RS00790	T	C	T	C	T	C	T	T	C	T	T	-	T	-
197351	BFO_RS00790	C	C	C	C	C	C	C	T	C	T	T	C	-	-
197468	BFO_RS00790	T	T	T	T	G	T	T	T	G	T	T	-	T	T
197597	BFO_RS00790	T	T	T	T	T	T	T	G	T	T	T	T	-	T
197647	BFO_RS00790	T	T	T	T	C	T	T	T	T	T	T	T	T	T
198029	BFO_RS00790	T	T	T	T	C	T	T	T	T	T	T	T	T	T
198957	BFO_RS00795	T	T	T	C	C	T	T	T	T	T	T	T	-	-
199482	BFO_RS00800	T	T	T	C	C	T	T	T	T	T	T	-	-	-
199509	BFO_RS00800	T	C	T	C	C	T	T	T	T	T	T	-	-	-
199539	BFO_RS00800	T	T	T	C	C	T	T	T	T	T	T	-	-	-
199615	BFO_RS00800	T	T	T	A	T	T	T	T	T	T	T	-	-	-
199788	BFO_RS00800	T	T	T	C	C	T	T	T	T	T	T	T	-	-
199980	BFO_RS00800	T	T	T	C	T	T	T	T	T	T	T	T	T	T
201506	BFO_RS00800	T	T	T	T	G	T	T	T	G	T	T	-	-	-
201615	NA	T	T	T	T	T	T	G	T	T	T	T	T	-	-
202210	BFO_RS00805	C	T	T	T	T	C	T	T	T	T	T	-	-	-
202295	BFO_RS00805	C	T	T	T	T	C	T	T	T	T	T	-	-	T
203525	BFO_RS00805	T	G	T	T	T	T	T	T	T	T	T	T	-	-
203739	BFO_RS00810	T	G	T	T	T	T	T	T	T	T	T	-	-	-
203806	BFO_RS00810	T	C	T	T	T	T	T	T	T	T	T	T	-	-
203864	BFO_RS00810	T	C	T	T	T	T	T	T	T	T	T	T	T	-
204571	BFO_RS13940	T	T	T	T	C	T	C	T	T	C	T	T	-	T
204589	BFO_RS13940	T	T	T	T	C	T	C	T	T	C	T	T	T	T
206944	BFO_RS00820	T	T	T	T	T	T	T	T	C	T	T	T	T	-
208515	BFO_RS00835	T	T	T	T	T	G	G	T	G	G	T	-	T	-
209621	BFO_RS00840	T	T	T	T	T	T	C	T	T	C	T	T	T	-
209624	BFO_RS00845	T	T	T	T	T	T	C	T	T	C	T	T	T	-
209645	BFO_RS00845	T	T	T	T	T	T	C	T	T	C	T	T	T	T
209690	BFO_RS00845	T	T	T	T	T	T	C	T	T	C	T	T	-	-
209699	BFO_RS00845	T	T	T	T	T	T	G	T	T	G	T	T	-	-
209867	BFO_RS00845	T	T	T	T	C	T	C	T	T	C	T	T	-	-
211044	BFO_RS00850	T	T	G	G	G	T	G	T	T	G	T	-	-	G
211538	BFO_RS00855	T	T	T	C	T	T	T	T	C	T	T	-	-	-
211727	BFO_RS00855	T	T	T	T	T	T	T	T	C	T	T	-	-	-
211946	BFO_RS00855	T	T	C	T	C	C	C	C	T	C	T	-	-	-
212023	BFO_RS00855	T	C	C	C	C	C	C	C	C	C	T	-	C	C
212033	BFO_RS00855	T	T	T	C	T	C	T	T	C	T	T	T	T	T
213556	BFO_RS00860	T	T	T	T	C	T	T	T	T	T	T	T	T	-
215041	BFO_RS00860	T	C	T	T	T	T	T	T	T	T	T	-	-	T
215064	BFO_RS00860	T	T	C	T	C	T	T	T	T	T	T	T	T	T
215134	BFO_RS00860	T	T	T	T	C	T	C	T	T	C	T	-	T	T
215179	BFO_RS00860	T	T	T	T	T	C	T	T	T	T	T	-	-	-
215188	BFO_RS00860	T	T	C	T	T	C	T	T	T	T	T	-	-	-
215862	BFO_RS00860	T	T	C	T	C	T	C	C	C	C	T	-	-	T
216055	BFO_RS00860	T	T	C	T	T	T	T	C	T	T	T	C	T	T
216612	BFO_RS00865	C	C	C	T	T	T	T	C	T	T	T	-	-	T
216990	BFO_RS00865	T	T	T	C	C	T	T	T	T	T	T	T	T	-
217180	BFO_RS00865	T	C	C	T	C	T	C	T	T	C	T	T	-	T
217640	BFO_RS00870	T	C	C	T	C	C	C	C	C	C	T	-	T	T
219881	BFO_RS00875	T	T	T	G	T	T	T	T	T	G	T	T	T	-
224210	BFO_RS00895	T	T	C	C	T	T	C	C	C	T	T	-	T	-
224299	BFO_RS00895	T	T	C	C	T	T	T	T	C	T	T	T	T	T
224811	BFO_RS00895	C	T	T	C	T	T	C	C	T	T	T	-	-	-
225772	NA	T	T	T	C	T	T	C	C	T	C	T	C	C	-
225790	BFO_RS00900	T	T	T	A	T	T	A	A	T	A	T	A	A	-
225802	BFO_RS00900	T	T	T	C	T	T	C	C	T	C	T	C	C	-
225930	BFO_RS00900	T	T	T	T	T	C	T	T	T	T	T	T	T	T
227768	BFO_RS00910	T	T	T	T	T	T	C	T	T	T	T	T	T	T
229012	NA	T	T	T	G	T	T	T	T	T	T	T	T	-	T
234432	BFO_RS00950	T	G	C	G	C	T	C	T	T	T	T	T	-	T
237238	BFO_RS00955	T	C	C	T	T	T	C	T	T	C	T	T	T	T
237929	NA	T	T	T	T	T	C	T	T	T	T	T	T	T	T
238623	BFO_RS00965	T	C	T	T	T	C	T	T	T	C	T	-	-	-
238626	BFO_RS00965	T	A	T	T	T	A	T	T	T	A	T	-	-	-
238629	BFO_RS00965	T	C	T	T	T	C	T	T	T	C	T	-	-	-
239502	BFO_RS00965	T	C	T	T	T	C	T	C	T	C	T	T	T	-
240402	BFO_RS00965	T	C	T	T	T	T	T	T	T	C	T	-	-	-
241712	BFO_RS00970	T	T	C	T	T	T	T	T	T	T	T	-	-	-
241718	BFO_RS00970	T	T	G	T	T	T	T	T	T	T	T	-	-	-
241850	BFO_RS00980	T	T	C	T	T	T	T	T	T	T	T	-	-	-
242417	BFO_RS00980	T	T	T	G	G	T	G	T	G	T	T	-	T	-
242856	BFO_RS00985	T	T	T	C	T	T	T	T	T	T	T	T	T	T
243274	BFO_RS00985	T	T	T	T	T	T	T	T	T	C	T	T	T	T
243611	BFO_RS00985	T	T	T	T	T	T	T	T	C	T	T	T	T	T
244917	BFO_RS00990	T	T	T	T	T	T	T	T	C	T	T	T	T	T
246195	BFO_RS00995	T	T	T	T	T	T	T	T	C	T	T	T	-	-
247393	BFO_RS00995	T	T	T	C	T	T	T	T	T	T	T	T	-	-
247398	NA	T	T	T	C	T	T	T	T	T	T	T	-	-	-
247437	BFO_RS01000	T	T	T	C	T	T	T	T	T	T	T	T	-	-
247458	BFO_RS01005	T	T	T	C	T	T	T	T	T	T	T	T	-	-
247482	BFO_RS01005	T	T	T	C	T	T	T	T	T	T	T	T	T	T
247551	BFO_RS01005	T	T	C	C	T	T	C	T	T	T	T	-	C	-
247580	BFO_RS01005	T	T	T	T	T	T	T	T	C	T	T	T	T	T
247599	NA	T	T	C	T	C	T	C	C	C	C	T	-	-	-
248427	BFO_RS01010	T	C	C	T	C	T	T	T	T	T	T	T	-	-
248460	BFO_RS01010	T	T	T	C	T	T	C	T	T	C	T	T	-	-
248580	BFO_RS01010	T	C	C	C	C	T	C	C	C	T	T	-	-	-
249279	BFO_RS01015	T	C	T	T	T	T	T	C	T	T	T	-	T	T
249881	BFO_RS01015	T	C	T	T	C	T	T	T	T	T	T	T	T	T
250177	BFO_RS01020	T	C	T	T	T	T	T	T	T	C	T	T	T	T
250761	BFO_RS01020	T	T	C	T	T	T	T	T	T	T	T	T	T	T
251628	BFO_RS01020	T	T	T	T	T	T	C	T	T	T	T	-	-	-
251769	NA	T	T	T	T	T	T	C	T	T	T	T	T	-	-
253324	BFO_RS01030	T	T	T	A	T	T	T	T	A	T	T	-	T	T
253604	BFO_RS01035	T	T	T	T	T	T	A	T	T	T	T	T	-	-
254315	NA	T	T	C	T	T	T	T	T	T	T	T	T	T	-
254327	BFO_RS01040	T	T	C	T	T	T	T	T	T	T	T	T	T	-
254747	BFO_RS01040	T	T	T	T	C	T	T	T	T	T	T	-	-	-
255289	NA	T	T	T	T	T	T	T	T	T	G	T	T	-	-
255349	BFO_RS01045	T	T	T	T	T	T	T	T	T	C	T	T	-	-
255415	BFO_RS01045	T	T	G	T	T	T	T	T	T	G	T	T	-	-
255478	BFO_RS01045	T	T	T	T	T	T	T	T	T	C	T	T	-	-
255514	BFO_RS01045	T	T	T	T	T	T	T	T	T	C	T	-	-	-
255610	BFO_RS01045	T	T	T	T	T	T	T	T	T	C	T	-	-	T
255613	BFO_RS01045	T	T	T	T	T	T	T	T	T	C	T	-	-	T
255846	BFO_RS01045	T	C	C	T	T	C	T	C	T	C	T	-	-	-
256551	BFO_RS01045	T	T	T	C	T	T	T	T	C	C	T	-	-	-
257663	BFO_RS01055	T	T	T	C	T	T	T	T	T	T	T	T	T	T
257723	BFO_RS01055	T	T	T	T	T	T	C	T	T	T	T	T	T	-
257955	BFO_RS01055	T	T	C	C	C	T	T	T	T	C	T	T	-	-
258304	BFO_RS01055	T	T	C	T	C	T	T	T	T	T	T	T	T	T
258398	BFO_RS01055	T	T	T	A	T	T	T	T	A	T	T	T	T	T
258970	NA	T	T	C	T	T	T	T	C	T	C	T	T	T	T
258995	NA	T	T	C	T	T	T	T	C	T	C	T	T	T	T
259135	BFO_RS01060	T	C	C	T	T	T	T	C	T	C	T	-	-	-
259141	BFO_RS01060	T	C	C	C	T	T	T	C	C	C	T	-	-	-
259387	BFO_RS01060	C	C	C	C	C	C	C	T	C	T	T	C	C	C
260479	BFO_RS01065	T	T	T	T	C	T	T	T	T	T	T	-	T	T
260556	BFO_RS01065	T	A	T	A	T	T	T	T	A	T	T	-	T	T
260596	BFO_RS01065	T	T	C	T	T	C	C	C	T	T	T	-	T	-
260637	BFO_RS01065	T	T	C	T	T	C	C	T	T	T	T	-	-	-
260671	BFO_RS01065	T	T	T	T	T	T	C	T	T	T	T	-	T	-
260701	BFO_RS01065	T	C	T	T	T	T	C	T	C	T	T	-	-	-
260707	BFO_RS01065	T	A	T	T	T	T	T	T	A	T	T	T	-	-
260708	BFO_RS01065	T	C	T	T	T	T	T	T	C	T	T	T	-	-
260913	BFO_RS01065	T	T	T	T	T	T	T	T	C	T	T	-	T	T
261463	NA	T	T	T	C	T	T	T	T	C	T	T	-	-	-
261856	BFO_RS01075	T	C	C	C	T	T	T	T	C	T	T	-	-	-
262048	BFO_RS01075	T	T	G	T	T	T	T	T	G	T	T	-	-	T
262114	NA	T	T	C	T	T	T	T	T	C	T	T	-	-	-
262573	NA	T	T	C	C	C	T	T	T	C	T	T	-	T	T
264349	BFO_RS01080	T	T	T	T	T	T	T	T	T	A	T	T	T	T
264352	BFO_RS01080	T	T	T	T	T	T	T	T	T	A	T	T	T	T
266812	BFO_RS01080	T	C	C	T	T	T	T	T	T	T	T	-	-	-
271150	NA	T	C	C	C	T	C	T	C	T	C	T	-	-	-
271713	BFO_RS01095	T	T	T	T	T	T	T	T	C	T	T	-	-	-
272751	BFO_RS01100	T	T	C	T	T	T	T	T	T	C	T	T	-	-
272868	BFO_RS01100	T	T	A	T	T	T	T	T	T	T	T	-	T	T
273545	BFO_RS01100	T	C	T	T	T	T	T	T	T	T	T	T	T	-
273738	BFO_RS01100	T	C	T	T	T	T	T	T	T	T	T	T	T	-
273741	BFO_RS01100	T	C	T	T	T	T	T	T	T	T	T	T	-	-
273747	BFO_RS01100	T	C	C	C	C	C	C	C	T	C	T	T	-	-
275209	BFO_RS01100	T	G	G	G	T	G	G	G	G	G	T	T	T	-
275443	NA	T	C	C	C	T	T	C	C	T	C	T	-	-	-
275476	BFO_RS01110	T	C	C	C	T	T	C	C	T	C	T	-	T	-
275644	BFO_RS01110	T	C	C	C	T	T	C	C	T	C	T	T	-	-
276365	BFO_RS01115	T	T	T	C	T	T	C	T	T	T	T	T	-	T
276619	BFO_RS01115	T	T	T	T	C	C	T	T	C	T	T	-	-	-
276635	BFO_RS01115	T	T	T	T	C	C	T	T	C	T	T	-	-	-
276650	BFO_RS01115	T	T	T	T	C	C	T	T	C	T	T	-	-	-
276659	BFO_RS01115	T	T	T	T	C	C	T	T	C	T	T	-	-	-
276674	BFO_RS01115	T	T	T	T	C	C	T	C	C	T	T	-	-	-
276895	BFO_RS01115	C	T	T	T	C	C	T	T	C	T	T	-	-	-
277312	BFO_RS01120	T	C	C	C	C	C	C	T	T	C	T	T	T	-
277344	BFO_RS01120	T	T	C	C	T	C	C	T	T	C	T	T	T	T
279442	NA	T	C	C	C	C	T	C	C	C	C	T	T	-	-
279446	NA	T	G	G	G	G	T	G	G	G	G	T	-	-	-
279562	BFO_RS01150	T	C	T	C	C	T	T	C	C	C	T	-	-	-
279626	BFO_RS01150	T	C	T	C	C	T	T	C	C	C	T	-	-	C
279696	BFO_RS01150	T	C	T	C	C	T	T	C	C	T	T	-	T	-
279742	BFO_RS01150	T	G	G	G	G	T	T	G	G	T	T	-	T	T
279754	BFO_RS01150	T	A	A	A	A	T	T	A	A	T	T	-	T	-
280227	NA	T	C	T	T	C	T	C	C	C	C	T	-	-	-
280636	NA	T	T	C	T	T	T	T	T	T	C	T	T	-	-
280754	BFO_RS01155	T	G	G	G	T	T	G	G	G	G	T	-	-	-
280756	BFO_RS01155	T	C	C	C	T	T	C	C	C	C	T	-	-	-
280796	BFO_RS01155	T	T	C	T	T	T	T	T	T	C	T	T	-	-
280895	BFO_RS01155	T	T	C	T	T	T	T	T	T	C	T	T	-	-
282197	BFO_RS01155	T	T	T	T	T	T	C	T	T	T	T	T	T	T
282476	BFO_RS01155	T	T	C	T	T	T	T	T	C	T	T	T	-	-
282506	BFO_RS01155	T	T	C	C	C	T	T	T	C	C	T	T	-	C
282527	BFO_RS01155	T	T	C	C	C	T	T	T	C	C	T	T	-	C
282530	BFO_RS01155	T	T	T	T	T	T	T	T	T	C	T	T	T	-
282545	BFO_RS01155	T	C	C	T	C	T	T	C	C	C	T	T	-	-
282608	BFO_RS01155	T	T	T	T	T	T	T	T	T	C	T	T	T	T
282874	BFO_RS01155	T	C	T	C	T	C	T	T	T	C	T	T	T	T
282950	BFO_RS01155	T	C	C	T	C	C	T	C	C	A	T	-	-	C
282966	BFO_RS01155	T	T	T	T	T	T	T	T	T	C	T	-	T	T
283040	BFO_RS01155	T	T	C	T	C	T	T	C	C	C	T	T	-	-
283081	BFO_RS01155	T	T	T	T	C	T	T	C	C	T	T	T	T	-
283796	BFO_RS01155	T	T	C	T	T	T	T	T	T	T	T	T	-	-
285067	BFO_RS01160	T	T	T	T	A	T	T	T	A	T	T	-	-	T
285160	BFO_RS01160	T	T	T	T	C	T	T	T	T	T	T	T	-	T
285310	BFO_RS01160	T	C	T	C	C	C	C	T	C	T	T	-	-	-
285313	BFO_RS01160	T	C	T	C	C	C	C	T	C	T	T	T	-	-
285636	BFO_RS01160	T	T	T	T	T	C	T	T	T	T	T	T	T	T
286546	BFO_RS01165	T	C	T	T	T	T	C	T	T	C	T	-	T	-
289935	BFO_RS01180	T	T	T	T	T	T	T	T	T	C	T	T	T	T
290271	BFO_RS01185	T	T	T	C	T	C	T	T	T	T	T	C	-	T
292784	BFO_RS01195	T	T	T	T	C	T	T	T	T	T	T	T	T	T
294034	BFO_RS01210	T	T	C	T	T	T	T	T	T	T	T	T	T	T
294043	NA	T	C	T	T	T	C	T	T	T	T	T	T	T	T
294060	BFO_RS01215	T	T	T	T	C	T	C	C	T	C	T	T	-	-
294077	BFO_RS01215	T	T	C	T	T	T	T	T	T	T	T	T	T	T
294793	NA	T	T	T	T	T	T	T	T	C	T	T	T	T	T
294801	BFO_RS01225	T	T	T	T	T	T	T	T	C	T	T	T	T	T
295192	BFO_RS01225	T	T	T	C	T	T	T	T	T	C	T	T	T	T
295223	BFO_RS01225	T	T	T	A	T	T	T	T	T	A	T	T	T	T
296916	BFO_RS14315	T	T	G	T	T	G	G	T	T	T	T	-	-	-
297575	BFO_RS01235	T	C	T	T	T	T	T	C	T	T	T	T	T	-
297663	BFO_RS01235	T	A	T	T	T	T	T	A	A	T	T	T	T	-
297767	BFO_RS01235	T	C	T	T	T	T	T	C	T	T	T	T	-	-
297830	BFO_RS01235	T	C	T	T	T	T	T	C	C	T	T	T	-	T
297927	BFO_RS01235	T	T	T	G	T	T	T	T	T	T	T	T	T	T
298551	BFO_RS01235	T	T	T	T	T	T	T	C	T	T	T	T	T	-
298556	BFO_RS01235	T	T	T	T	T	T	T	C	T	T	T	T	-	-
298597	BFO_RS01235	T	T	T	G	G	G	G	T	T	G	T	T	-	T
298611	BFO_RS01235	T	T	T	T	T	T	T	C	T	T	T	T	T	-
300194	NA	T	C	T	T	T	T	T	T	C	T	T	T	T	T
300353	BFO_RS01245	T	T	T	C	T	T	T	T	T	T	T	T	T	T
302381	BFO_RS01245	T	T	G	T	T	T	G	T	T	G	T	T	T	-
302388	BFO_RS01260	T	T	C	T	T	T	C	T	T	C	T	T	T	-
302422	BFO_RS01260	T	T	C	T	T	T	C	T	T	C	T	T	T	-
302450	BFO_RS01260	T	T	C	T	T	T	C	T	T	C	T	T	T	-
302556	BFO_RS01260	T	G	T	G	G	G	T	G	T	T	T	T	-	T
302573	BFO_RS01260	T	C	T	C	C	C	T	C	T	T	T	T	T	T
302585	BFO_RS01260	T	C	T	C	T	C	T	C	T	T	T	T	T	T
302662	BFO_RS01260	T	T	T	T	C	T	T	T	T	T	T	T	T	T
302869	BFO_RS01260	T	T	A	T	T	T	T	T	T	A	T	T	-	-
303961	BFO_RS14320	T	T	T	T	C	T	T	T	T	T	T	T	T	T
304022	BFO_RS01270	T	T	T	T	G	T	T	T	T	T	T	-	-	T
304045	BFO_RS01270	T	T	T	A	T	T	T	T	T	T	T	T	T	T
304120	BFO_RS01270	T	T	T	C	C	T	T	T	T	T	T	-	-	T
304124	BFO_RS01270	T	T	T	C	C	T	T	T	T	T	T	-	-	T
304127	BFO_RS01270	T	T	T	C	C	T	T	T	T	T	T	-	-	T
304130	BFO_RS01270	T	T	T	T	C	T	T	T	T	T	T	-	T	T
304309	BFO_RS01270	T	T	T	T	A	T	T	T	T	T	T	-	T	-
304315	BFO_RS01270	T	T	T	T	C	T	T	T	T	T	T	T	T	-
304343	BFO_RS01270	T	T	T	T	C	T	T	T	T	T	T	T	T	-
304511	BFO_RS01270	T	T	T	C	T	T	T	T	T	T	T	-	T	T
304517	BFO_RS01270	T	T	T	T	T	T	T	T	C	T	T	-	-	T
305284	BFO_RS01270	T	T	T	T	T	T	T	C	T	T	T	T	T	T
305483	BFO_RS01275	T	T	T	G	T	T	T	T	T	T	T	T	T	T
305564	BFO_RS01275	T	T	T	C	T	T	T	T	T	T	T	T	T	-
305804	BFO_RS01275	T	T	T	C	T	T	T	T	T	T	T	T	T	T
305961	BFO_RS01275	T	A	T	A	A	A	T	T	A	T	T	-	T	-
305973	BFO_RS01275	T	A	T	A	A	A	T	T	A	T	T	-	T	-
305990	BFO_RS01280	T	C	T	T	T	C	T	T	C	T	T	-	T	-
305995	BFO_RS01280	T	T	T	T	T	T	T	T	C	T	T	T	T	T
305997	BFO_RS01280	T	T	T	T	T	T	T	T	G	T	T	T	-	-
306360	BFO_RS01280	T	T	T	T	G	T	T	T	T	T	T	T	T	T
313130	BFO_RS01335	T	C	C	C	C	C	C	C	C	C	T	T	-	-
314184	BFO_RS01345	T	T	T	T	T	T	T	T	T	C	T	T	T	T
314855	BFO_RS14720	T	T	T	T	T	T	T	T	C	T	T	T	T	T
315132	BFO_RS01355	T	T	T	T	T	C	C	T	T	T	T	T	-	T
315761	BFO_RS01355	T	T	T	T	T	T	T	T	C	T	T	T	T	T
316826	NA	T	T	T	C	T	T	T	T	T	T	T	T	-	T
317305	BFO_RS01360	A	T	T	T	T	T	T	T	T	T	T	A	-	-
318255	BFO_RS01360	T	T	T	T	T	C	T	T	T	T	T	T	-	T
318296	BFO_RS01360	T	T	T	T	T	C	T	T	T	T	T	T	-	T
318383	BFO_RS01360	T	T	T	C	T	T	T	T	T	T	T	T	T	T
318971	BFO_RS01360	C	T	T	T	T	T	T	T	T	T	T	-	T	-
319127	BFO_RS01360	T	C	T	T	T	T	T	T	C	T	T	T	T	T
319247	BFO_RS01360	T	C	T	T	T	T	C	T	C	T	T	T	T	-
319397	BFO_RS01360	T	T	A	A	T	A	T	T	T	A	T	T	-	T
319798	BFO_RS01360	T	T	T	T	T	A	T	T	T	T	T	T	-	T
319867	BFO_RS01365	T	T	T	T	T	A	T	T	T	T	T	T	-	T
320230	BFO_RS01365	T	T	T	T	T	C	T	T	T	T	T	T	-	T
321076	BFO_RS01365	T	T	A	T	T	T	C	C	T	T	T	-	-	-
321179	BFO_RS01365	T	T	T	T	T	T	C	C	T	T	T	-	T	-
321187	BFO_RS01365	T	T	C	T	T	T	T	T	T	T	T	-	-	T
321190	BFO_RS01365	T	T	C	T	T	T	C	C	T	T	T	-	-	-
321271	NA	T	G	G	G	G	G	G	G	G	G	T	-	G	G
321289	NA	T	C	T	C	T	C	T	T	T	C	T	T	T	-
321553	BFO_RS01370	T	T	C	T	T	C	C	C	C	T	T	-	-	-
321670	BFO_RS01370	T	T	C	T	T	C	T	C	T	T	T	-	-	-
322181	BFO_RS01370	T	T	T	T	T	T	G	T	T	T	T	T	T	T
323207	BFO_RS01370	T	T	C	T	T	T	T	T	C	T	T	T	-	-
323326	BFO_RS01370	T	C	T	T	T	T	T	T	T	T	T	T	-	T
323408	BFO_RS01370	T	T	T	T	T	T	T	C	T	T	T	-	T	T
323462	BFO_RS01370	T	T	T	T	T	T	A	T	T	T	T	T	T	T
324405	BFO_RS01370	T	T	T	T	T	T	A	A	T	T	T	-	T	-
324409	BFO_RS01370	T	T	T	C	T	T	T	T	C	T	T	-	T	T
324663	BFO_RS01375	T	T	T	T	T	T	C	C	T	T	T	-	T	-
325403	BFO_RS01380	T	C	C	T	C	C	C	C	T	C	T	T	T	-
326896	BFO_RS01385	T	T	T	T	T	T	T	C	T	T	T	-	-	-
327118	BFO_RS01395	T	T	C	T	T	C	T	T	T	T	T	-	T	T
327121	BFO_RS01395	T	T	C	T	T	C	T	T	T	T	T	-	T	-
327133	BFO_RS01395	T	T	C	T	T	C	T	T	T	T	T	-	T	-
327226	BFO_RS01395	T	T	C	T	T	C	T	T	T	T	T	-	-	-
327266	BFO_RS01395	T	T	T	T	T	C	T	T	T	T	T	T	-	T
327298	BFO_RS01395	T	T	T	T	T	C	T	T	T	T	T	T	T	T
327517	BFO_RS01395	T	T	T	T	T	C	T	T	T	T	T	-	-	T
327579	BFO_RS01395	C	T	T	T	T	T	T	T	T	T	T	-	T	-
327635	BFO_RS01395	T	T	T	T	T	G	T	T	T	T	T	-	-	T
328471	BFO_RS01395	T	T	T	T	T	T	G	T	T	T	T	T	T	-
328541	BFO_RS01395	T	T	T	T	T	T	A	T	T	T	T	-	-	-
328608	BFO_RS01395	T	T	T	T	T	T	T	T	C	T	T	T	T	T
329150	BFO_RS01400	T	C	C	C	C	T	T	T	T	T	T	-	-	-
329469	BFO_RS01400	T	T	T	T	C	T	T	T	T	T	T	-	-	-
329863	BFO_RS01400	T	T	T	T	C	T	T	T	T	T	T	T	-	-
329890	BFO_RS01400	T	T	G	G	G	G	G	G	G	T	T	-	-	-
329964	NA	T	T	T	T	C	T	T	T	T	T	T	T	-	-
329993	NA	T	A	T	T	T	T	T	T	T	T	T	T	T	T
330091	NA	T	T	T	T	C	T	T	T	T	T	T	T	-	-
330145	NA	T	T	T	T	C	T	T	T	T	T	T	T	-	-
330151	NA	T	T	T	C	T	C	C	C	T	T	T	T	T	T
330276	NA	T	T	T	T	C	T	T	T	T	T	T	T	-	T
330744	BFO_RS01405	T	T	T	T	C	T	T	T	T	T	T	T	-	-
331502	BFO_RS01405	T	T	T	T	C	T	T	T	T	T	T	T	-	T
331513	BFO_RS01405	T	T	T	T	C	T	T	T	T	T	T	-	-	-
331645	BFO_RS01405	T	T	T	T	C	T	T	T	T	T	T	T	-	-
334007	BFO_RS01420	T	G	T	T	G	T	G	G	G	T	T	T	T	-
334030	BFO_RS01420	T	C	T	T	C	T	C	T	C	T	T	T	T	-
334156	BFO_RS01420	T	T	T	T	C	T	C	C	T	C	T	T	T	T
334159	BFO_RS01420	T	T	T	T	C	T	C	C	T	C	T	-	-	-
334421	BFO_RS01420	T	T	T	A	T	T	T	T	T	T	T	T	T	T
334519	BFO_RS01420	T	A	T	T	A	T	T	T	A	A	T	T	T	-
335068	BFO_RS01420	T	C	C	T	C	C	T	T	C	C	T	T	-	-
335116	BFO_RS01420	T	C	C	T	C	C	T	C	C	C	T	T	-	-
335134	BFO_RS01420	T	C	C	T	C	C	T	C	C	C	T	T	T	T
335138	BFO_RS01420	T	C	C	T	C	C	T	C	C	C	T	-	T	T
335294	BFO_RS01420	T	C	C	T	C	T	T	C	C	C	T	T	-	-
335300	BFO_RS01420	T	C	C	T	C	T	T	C	C	C	T	-	-	-
335314	BFO_RS01420	T	A	A	T	A	T	T	A	A	A	T	T	-	-
335315	BFO_RS01420	T	A	A	T	A	T	T	A	A	A	T	T	-	-
335321	BFO_RS01420	T	T	T	T	T	T	C	T	T	T	T	T	T	T
335326	BFO_RS01420	T	C	C	T	C	T	T	C	C	C	T	T	-	-
335431	BFO_RS01420	T	C	C	T	C	T	C	C	C	C	T	-	-	-
335512	BFO_RS01420	T	G	G	T	G	T	T	G	T	G	T	T	-	-
335602	BFO_RS01420	T	A	A	T	A	T	T	A	A	A	T	T	-	-
335635	BFO_RS01420	T	C	C	T	C	T	C	C	C	C	T	T	-	-
335665	BFO_RS01420	T	T	T	C	T	C	C	T	T	T	T	T	-	-
335674	BFO_RS01420	T	T	T	T	T	T	C	T	T	T	T	T	-	-
335692	BFO_RS01420	T	T	T	C	T	C	C	T	T	T	T	T	-	-
335808	BFO_RS01420	T	T	T	T	T	T	C	T	T	T	T	T	-	-
335812	BFO_RS01420	T	T	T	T	T	T	C	T	T	T	T	T	-	-
336170	BFO_RS01420	T	T	T	T	A	T	T	A	T	T	T	-	T	T
336209	BFO_RS01420	T	T	T	T	T	T	T	T	T	G	T	T	T	T
336216	BFO_RS01420	T	T	T	T	T	T	T	T	T	C	T	T	T	T
336218	BFO_RS01420	T	T	T	T	T	T	T	T	T	G	T	T	T	T
336527	BFO_RS01425	T	T	T	C	T	C	C	T	C	C	T	T	-	-
336629	BFO_RS01425	T	T	T	T	T	T	T	T	C	T	T	T	T	T
337427	BFO_RS01425	T	T	A	A	A	A	A	A	A	A	T	T	-	-
337459	BFO_RS01425	T	T	A	A	T	T	A	A	T	T	T	T	T	T
337475	BFO_RS01425	T	T	C	C	C	C	T	C	C	C	T	-	-	-
337535	BFO_RS01425	T	T	C	C	C	C	C	C	C	C	T	C	-	T
337615	BFO_RS01425	T	T	T	T	T	T	T	T	C	T	T	T	T	T
337649	BFO_RS01425	T	C	T	T	C	T	T	T	T	C	T	T	-	-
337784	BFO_RS01425	T	T	T	T	T	C	T	T	C	T	T	-	-	-
337849	BFO_RS01425	T	T	T	T	T	C	T	T	C	T	T	-	-	-
338021	BFO_RS01425	T	C	T	C	C	T	C	C	T	C	T	-	-	T
338030	BFO_RS01425	T	T	T	T	T	C	T	T	T	T	T	T	T	-
338175	BFO_RS01425	T	T	G	T	T	T	T	T	T	T	T	T	T	T
339195	BFO_RS01430	T	T	T	T	T	C	T	T	T	T	T	-	T	T
340145	BFO_RS01435	T	T	T	G	T	T	G	G	T	T	T	T	T	-
341160	BFO_RS01435	T	T	T	T	T	T	T	T	A	T	T	T	-	-
341334	BFO_RS01435	T	T	T	T	T	C	C	T	T	T	T	T	-	-
341347	BFO_RS01435	T	C	T	T	T	T	T	T	C	T	T	T	T	-
341354	BFO_RS01435	T	G	T	T	T	T	T	T	G	T	T	T	-	-
341666	BFO_RS01440	T	A	T	T	T	T	T	T	T	T	T	T	A	-
341678	BFO_RS01440	T	T	C	T	T	T	T	T	T	C	T	T	T	T
342066	BFO_RS01440	T	T	T	T	T	T	T	T	A	T	T	T	A	-
342149	BFO_RS01440	T	C	T	T	T	T	T	T	T	T	T	T	T	-
342365	BFO_RS01440	T	T	T	T	T	T	T	T	C	T	T	T	-	-
342560	BFO_RS01445	T	T	T	T	T	T	T	T	C	T	T	T	-	-
342906	BFO_RS01445	T	T	T	T	T	T	T	T	C	T	T	-	-	T
343142	BFO_RS01445	T	C	C	C	C	T	C	C	T	C	T	T	T	T
343163	BFO_RS01445	T	T	T	T	T	T	T	T	A	T	T	-	-	-
343211	BFO_RS01445	T	C	C	C	C	T	C	C	T	C	T	-	-	-
343433	BFO_RS01445	T	C	C	C	C	T	C	C	C	C	T	-	-	-
343613	BFO_RS01445	T	T	T	T	T	T	T	T	A	T	T	-	-	-
343658	BFO_RS01445	T	T	T	T	T	T	T	T	C	T	T	T	-	-
343682	BFO_RS01445	T	T	T	T	T	T	T	T	C	T	T	T	-	-
343700	BFO_RS01445	T	T	C	T	T	C	T	T	C	C	T	T	-	-
343728	NA	T	T	T	T	T	C	T	T	C	T	T	T	T	T
343735	NA	T	T	T	T	T	C	T	T	C	T	T	T	-	-
344065	BFO_RS01450	T	T	T	T	T	T	T	T	C	T	T	T	-	-
344094	BFO_RS01450	T	T	T	T	T	T	T	T	A	T	T	T	-	T
344126	NA	T	T	T	T	C	C	C	T	C	T	T	T	-	T
344127	BFO_RS01455	T	T	T	T	G	G	G	T	T	T	T	T	-	T
344234	BFO_RS01455	T	T	T	T	T	T	T	T	C	T	T	T	-	T
344255	BFO_RS01455	T	T	T	T	T	T	T	T	C	T	T	T	-	-
344357	BFO_RS01455	T	T	C	C	C	T	C	C	C	C	T	-	-	-
344517	BFO_RS01455	T	T	C	T	T	T	T	T	T	C	T	T	T	T
344770	BFO_RS01455	T	T	T	T	T	T	T	T	C	T	T	T	-	T
344984	BFO_RS01455	T	T	T	T	T	T	T	T	C	T	T	T	-	T
345004	BFO_RS01455	T	T	T	T	T	T	T	T	C	T	T	-	T	T
345504	BFO_RS01460	T	T	T	T	T	T	T	T	A	T	T	T	-	-
348132	NA	T	T	T	C	T	T	T	C	T	C	T	T	-	-
348318	BFO_RS01470	T	T	T	T	T	C	T	T	T	T	T	T	-	T
351836	BFO_RS01475	T	T	T	A	T	T	T	T	T	T	T	T	T	-
352158	BFO_RS01490	T	T	T	C	T	T	T	T	T	T	T	T	-	T
352283	BFO_RS01490	T	T	T	C	T	T	T	T	T	T	T	T	-	-
352832	BFO_RS01495	T	T	T	T	T	T	T	C	T	T	T	T	-	-
352845	BFO_RS01495	T	T	A	T	T	T	T	A	T	T	T	T	-	-
353114	BFO_RS01495	T	T	T	T	T	T	T	C	T	T	T	T	-	-
353291	BFO_RS01495	T	T	T	T	T	T	T	C	T	T	T	T	-	-
353319	BFO_RS01495	T	T	T	T	T	T	T	C	T	T	T	T	-	-
353358	BFO_RS01495	T	T	T	T	T	T	T	C	T	T	T	T	-	-
354237	NA	T	T	C	T	T	T	T	T	T	T	T	T	-	T
355019	BFO_RS01500	T	C	C	C	C	C	C	T	T	C	T	T	T	T
355030	BFO_RS01505	T	C	C	C	C	C	C	T	T	C	T	T	-	T
355055	BFO_RS01505	T	C	C	C	C	C	T	T	T	T	T	T	T	T
355091	BFO_RS01505	T	C	C	C	C	C	C	T	T	C	T	T	T	T
355385	BFO_RS01505	T	C	C	T	C	C	T	T	T	T	T	T	T	T
355639	BFO_RS01505	T	T	T	C	T	T	T	T	T	C	T	T	T	-
355647	BFO_RS01505	T	T	T	C	T	T	T	T	T	C	T	T	-	T
355651	BFO_RS01505	T	T	T	C	T	T	T	T	T	C	T	T	T	T
356026	BFO_RS01510	T	G	G	T	G	T	T	T	G	T	T	T	T	-
356199	BFO_RS01510	T	C	C	T	C	T	T	T	C	T	T	T	T	T
356209	BFO_RS01510	T	C	C	C	C	C	C	C	C	C	T	-	C	-
356378	BFO_RS01515	T	C	C	C	C	C	T	T	T	T	T	-	C	-
356680	BFO_RS01515	T	T	T	T	C	T	T	T	T	T	T	T	T	-
356797	BFO_RS01515	T	T	T	G	T	G	T	T	T	T	T	-	-	-
357008	BFO_RS01515	T	T	T	A	A	A	T	T	T	T	T	T	-	-
357070	BFO_RS01515	T	T	T	C	T	C	T	T	T	T	T	T	-	-
357073	BFO_RS01515	T	T	T	C	T	C	T	T	T	T	T	T	-	-
357076	BFO_RS01515	T	T	T	C	T	C	T	T	T	T	T	T	-	-
357625	BFO_RS01515	T	T	T	T	T	T	T	T	A	T	T	T	T	T
357853	BFO_RS01515	T	T	T	T	G	T	T	T	T	T	T	-	-	-
362976	NA	T	T	T	T	T	G	T	T	T	G	T	T	T	-
363460	BFO_RS01540	T	T	T	T	T	T	T	T	C	T	T	T	T	T
363471	BFO_RS01540	T	T	T	T	T	T	T	T	C	T	T	T	T	T
363801	BFO_RS01540	T	T	T	T	T	T	T	T	C	T	T	-	T	T
368106	BFO_RS01540	T	T	C	T	T	T	T	T	T	T	T	-	T	T
380647	BFO_RS01560	T	C	T	T	C	T	T	T	T	T	T	T	T	T
380674	BFO_RS01560	T	C	T	T	C	T	T	T	T	T	T	T	-	T
380915	NA	T	C	T	T	C	T	T	T	T	T	T	T	T	T
381055	NA	T	T	C	C	T	C	C	C	C	T	T	T	-	-
381154	NA	T	C	C	C	T	T	C	T	C	T	T	T	-	-
382179	BFO_RS01625	T	C	T	T	T	T	T	T	T	T	T	T	T	T
382283	BFO_RS01625	T	C	C	C	T	C	C	C	C	T	T	T	-	-
382445	NA	T	C	T	T	T	T	T	T	T	T	T	T	T	T
382463	NA	T	C	T	T	T	T	T	T	T	T	T	T	T	T
393040	NA	T	T	T	C	T	T	T	T	T	T	T	T	-	-
395202	BFO_RS01685	C	C	C	T	C	T	T	C	C	C	T	C	-	C
396489	BFO_RS01690	T	T	T	A	T	T	T	T	T	T	T	T	-	T
397226	BFO_RS01695	T	T	T	T	T	T	C	T	T	T	T	-	-	-
397442	BFO_RS01695	T	T	C	T	T	C	T	T	T	T	T	-	-	-
400839	BFO_RS01710	C	T	T	C	T	T	T	T	T	C	T	T	-	-
401112	BFO_RS01710	T	T	T	C	C	C	T	C	C	C	T	T	-	-
401343	BFO_RS01710	T	C	T	C	C	C	C	T	T	C	T	-	-	C
401538	BFO_RS01710	T	T	T	T	A	T	A	T	T	T	T	T	T	T
401961	NA	T	T	T	T	C	T	T	C	T	C	T	T	T	T
401994	BFO_RS01715	T	T	T	T	C	T	T	C	T	C	T	T	T	T
402204	BFO_RS01715	T	T	T	T	A	T	T	A	A	A	T	T	T	T
402274	BFO_RS01715	T	T	T	T	C	T	T	C	C	C	T	T	T	T
402336	BFO_RS01715	T	T	C	T	C	T	T	C	C	T	T	T	T	T
402597	BFO_RS01715	T	T	C	T	C	T	T	C	C	C	T	T	T	T
402627	BFO_RS01715	T	T	C	T	T	T	T	T	T	T	T	T	T	-
402634	BFO_RS01715	T	T	C	T	T	T	T	T	T	T	T	T	T	-
402636	BFO_RS01715	T	T	C	T	T	T	T	T	T	T	T	T	T	-
405152	BFO_RS01715	T	T	T	T	C	C	C	T	T	T	T	T	T	T
405210	BFO_RS01715	T	C	C	T	T	T	T	T	C	T	T	C	-	-
405600	BFO_RS01745	T	C	C	T	T	C	T	T	T	T	T	-	T	T
405630	BFO_RS01745	T	T	T	C	C	T	T	C	T	C	T	-	-	-
405807	BFO_RS01745	T	T	T	T	C	C	T	T	T	C	T	-	T	T
405907	BFO_RS01745	T	T	C	T	T	T	T	T	T	T	T	T	T	T
406089	BFO_RS01745	T	C	T	T	T	T	T	T	C	T	T	-	-	-
406788	BFO_RS01745	T	C	C	T	C	C	T	T	T	T	T	T	-	-
406935	BFO_RS01745	T	C	T	T	C	T	T	T	T	C	T	T	-	-
406946	BFO_RS01745	T	T	T	T	T	T	T	T	C	T	T	-	T	T
406962	BFO_RS01745	T	T	T	T	T	T	T	T	T	C	T	T	-	T
407172	BFO_RS01745	T	C	T	T	C	T	T	C	T	T	T	T	-	-
407195	BFO_RS01745	T	C	T	T	C	C	T	C	T	T	T	T	-	-
407760	BFO_RS01745	T	C	T	T	C	T	G	G	G	T	T	-	-	-
407869	BFO_RS01745	T	T	T	C	T	T	T	T	T	C	T	-	T	-
408105	BFO_RS01745	T	T	T	C	C	T	T	C	T	T	T	T	T	T
408126	BFO_RS01745	T	T	T	T	T	T	C	T	T	T	T	-	T	T
408172	BFO_RS01745	T	C	T	C	C	T	C	C	C	C	T	-	-	-
408744	BFO_RS01750	T	T	A	T	A	T	T	A	A	A	T	-	-	A
408828	BFO_RS01750	T	T	C	T	T	T	T	T	T	T	T	T	T	-
409029	BFO_RS01750	T	T	C	T	C	C	C	C	C	T	T	C	-	C
409053	BFO_RS01750	T	T	T	T	T	T	T	C	T	T	T	-	T	-
409302	BFO_RS01750	C	T	T	T	T	T	T	C	T	T	T	T	T	T
409596	BFO_RS01750	T	C	C	T	C	C	C	C	C	C	T	-	-	-
409917	BFO_RS01750	T	T	T	T	T	T	T	T	C	T	T	T	T	T
410169	BFO_RS01755	T	T	T	C	T	T	T	T	T	T	T	T	-	-
410351	BFO_RS01755	T	T	C	T	T	T	T	T	T	C	T	T	-	T
411539	BFO_RS01755	T	T	T	T	T	T	C	T	T	T	T	T	T	T
412078	BFO_RS01755	T	T	A	A	T	T	T	T	T	T	T	T	T	T
412278	BFO_RS01755	T	C	T	T	T	C	T	T	T	T	T	T	T	-
412467	BFO_RS01755	T	T	C	C	T	T	T	T	T	T	T	-	-	-
412473	BFO_RS01755	T	T	C	C	T	T	T	T	T	T	T	T	-	-
412761	BFO_RS01755	T	T	C	C	T	T	C	C	T	C	T	-	-	-
412870	BFO_RS01755	T	T	T	T	T	C	T	T	T	T	T	T	T	T
413339	NA	T	T	C	T	T	T	C	T	T	T	T	T	-	-
413527	BFO_RS01760	T	T	T	T	A	T	T	T	T	T	T	T	T	T
415413	BFO_RS01760	T	C	C	C	C	T	T	C	C	C	T	C	-	-
415617	BFO_RS01760	T	T	C	T	T	T	C	C	C	C	T	C	-	-
415689	BFO_RS01765	T	T	T	T	C	C	T	T	T	T	T	T	T	T
415717	BFO_RS01765	T	T	C	T	T	T	T	C	T	C	T	-	-	-
415833	BFO_RS01765	T	T	C	T	T	T	T	C	T	C	T	-	-	C
416863	BFO_RS01770	T	T	T	T	T	T	T	T	T	C	T	T	T	T
417512	BFO_RS01770	T	T	T	T	C	T	T	T	T	T	T	-	-	-
417783	BFO_RS01775	T	C	T	T	T	C	C	T	T	C	T	T	-	-
419744	BFO_RS01775	T	T	T	C	C	T	T	T	T	T	T	T	-	-
419850	BFO_RS01775	T	T	T	T	T	T	T	T	T	A	T	T	T	T
420596	BFO_RS01775	G	T	T	T	T	T	T	T	T	T	T	-	-	-
421584	BFO_RS01780	T	T	A	A	A	A	A	A	T	A	T	T	T	-
421654	BFO_RS01780	T	T	C	C	C	C	C	C	C	C	T	-	-	-
422459	BFO_RS01785	T	T	T	C	T	T	T	T	T	T	T	T	T	T
422460	BFO_RS01785	T	T	T	G	T	T	T	T	T	T	T	T	T	T
422510	BFO_RS01785	T	T	C	T	T	T	C	C	T	T	T	T	-	T
422792	BFO_RS01785	T	T	T	C	T	T	T	T	T	T	T	-	-	-
422870	BFO_RS01785	T	T	T	A	T	T	T	T	T	T	T	T	-	-
423096	BFO_RS01790	T	G	T	T	T	T	G	T	G	G	T	T	T	T
423437	BFO_RS01790	T	T	T	C	T	T	T	T	T	T	T	T	T	T
423443	BFO_RS01790	C	T	T	C	T	T	T	T	T	T	T	-	-	-
423506	BFO_RS01790	T	T	T	C	T	T	T	T	T	T	T	T	-	-
423536	BFO_RS01790	T	T	T	A	T	T	T	T	T	T	T	T	-	T
423947	BFO_RS01790	T	T	A	T	T	A	T	T	T	T	T	T	T	-
424067	BFO_RS01790	T	T	C	T	T	C	T	T	T	T	T	-	-	-
425090	BFO_RS01795	T	T	T	T	T	T	T	C	T	T	T	T	T	T
425267	BFO_RS01795	T	T	T	T	T	T	T	T	G	G	T	-	-	-
425387	BFO_RS01795	T	T	T	T	T	T	T	T	G	G	T	T	-	T
425455	BFO_RS01795	T	T	T	T	T	T	T	T	T	C	T	T	-	-
425688	BFO_RS01800	T	T	T	T	T	T	T	C	T	C	T	T	T	-
425812	BFO_RS01800	T	T	T	T	T	T	T	C	T	C	T	T	-	-
426320	BFO_RS01800	T	T	T	C	C	T	T	T	T	C	T	T	-	-
426341	BFO_RS01800	T	T	T	C	C	T	T	T	T	C	T	T	-	-
427139	BFO_RS01805	T	T	T	T	C	T	T	T	T	T	T	-	-	-
427241	BFO_RS01805	T	T	T	T	T	C	T	T	T	T	T	T	T	T
427450	BFO_RS01805	T	T	T	C	T	T	T	T	T	T	T	T	T	T
428644	BFO_RS13955	T	T	T	T	T	T	T	T	T	C	T	T	-	-
428905	BFO_RS01815	T	T	T	T	T	T	T	T	T	C	T	T	T	T
430351	BFO_RS01820	T	T	T	T	T	T	T	T	C	T	T	T	T	T
430869	BFO_RS01820	T	C	C	T	T	T	T	T	T	T	T	T	T	T
432699	BFO_RS01825	T	G	T	T	T	G	T	T	T	T	T	T	T	T
433154	BFO_RS01830	T	T	C	T	T	T	T	T	T	T	T	T	-	-
433443	BFO_RS01830	T	T	T	C	T	T	T	T	T	T	T	T	-	C
433529	BFO_RS01830	T	T	T	T	G	T	T	T	T	T	T	T	T	-
433535	BFO_RS01830	T	T	T	T	C	T	T	T	T	T	T	T	T	-
438022	BFO_RS01835	T	T	T	T	C	C	T	T	T	C	T	T	T	T
438814	BFO_RS01845	T	T	T	C	T	T	T	C	T	T	T	T	T	T
441882	BFO_RS01865	T	C	C	T	T	T	T	T	T	C	T	T	T	-
442107	BFO_RS01865	T	C	C	T	T	T	C	T	T	T	T	T	T	T
445079	NA	T	T	T	C	T	T	T	T	T	T	T	T	T	-
445096	NA	T	T	T	C	T	T	T	T	T	T	T	T	T	T
445134	BFO_RS01885	T	T	T	C	T	T	T	T	T	T	T	T	T	T
445185	BFO_RS01885	T	T	T	C	T	T	T	T	T	T	T	T	T	T
445233	BFO_RS01885	T	T	T	C	T	T	T	T	T	T	T	T	T	T
445262	BFO_RS01885	T	T	C	T	T	T	T	T	T	T	T	T	T	T
445292	BFO_RS01885	T	T	T	T	T	T	T	A	T	T	T	-	T	-
445604	BFO_RS01890	T	T	T	T	T	T	T	G	T	T	T	T	-	-
445637	BFO_RS01890	T	T	T	T	T	T	T	C	T	C	T	-	T	-
445721	BFO_RS01890	T	T	T	T	T	T	T	A	T	A	T	-	-	-
447317	BFO_RS01890	T	T	T	T	T	T	T	C	T	T	T	-	T	-
448585	BFO_RS01895	T	T	T	T	T	C	T	T	C	T	T	T	T	-
448858	BFO_RS01900	T	T	T	T	T	A	T	T	A	T	T	T	T	T
449162	BFO_RS01900	T	C	C	T	C	T	C	C	C	T	T	-	-	-
449294	BFO_RS01905	T	T	T	C	T	T	T	T	T	T	T	T	T	-
450195	NA	T	C	C	C	T	C	T	T	C	C	T	-	-	-
450852	BFO_RS01910	T	T	T	C	T	T	T	T	T	C	T	T	T	-
450957	BFO_RS01910	T	T	T	T	T	T	T	T	A	A	T	T	-	-
450959	BFO_RS01910	T	T	T	T	T	T	T	T	A	A	T	T	T	-
451317	BFO_RS01910	T	T	T	T	T	T	T	T	T	C	T	-	T	T
451407	BFO_RS01910	T	G	G	T	T	G	T	T	G	T	T	-	T	T
454308	BFO_RS01920	T	C	C	T	T	T	T	T	T	T	T	T	T	T
455330	BFO_RS01930	T	T	T	T	T	T	A	T	T	T	T	T	T	T
456531	BFO_RS01935	T	T	T	T	A	T	T	A	T	T	T	T	-	-
456543	BFO_RS01935	T	T	C	T	T	T	T	T	T	T	T	T	T	-
457422	BFO_RS01945	T	T	C	T	T	T	T	T	T	T	T	T	-	-
457500	BFO_RS01945	T	C	C	T	T	T	T	T	T	T	T	-	-	-
457587	BFO_RS01945	T	T	T	T	T	T	C	T	T	T	T	-	-	-
458950	BFO_RS01945	T	C	T	T	T	T	T	T	T	T	T	T	T	T
458975	BFO_RS01945	T	C	T	T	T	T	T	T	T	T	T	T	T	T
460037	BFO_RS01950	T	C	T	T	T	T	T	T	T	T	T	T	T	T
460592	BFO_RS01950	T	T	T	C	T	T	T	T	T	T	T	T	T	T
461377	BFO_RS01955	T	C	T	C	C	T	T	T	T	T	T	-	-	-
461381	BFO_RS01955	T	G	T	G	G	T	T	T	T	T	T	-	-	-
461383	BFO_RS01955	T	C	T	C	C	T	T	T	T	T	T	-	-	-
461447	BFO_RS01955	T	T	T	T	T	T	T	C	T	T	T	T	-	T
461573	BFO_RS01955	T	T	T	T	T	T	C	T	T	T	T	T	T	T
462151	BFO_RS01955	T	G	G	T	G	T	T	T	T	T	T	-	-	-
462158	BFO_RS01955	T	C	T	T	C	T	T	T	T	T	T	-	T	T
462166	BFO_RS01955	T	C	C	T	C	T	T	T	T	T	T	-	T	-
462172	BFO_RS01955	T	C	C	T	C	T	T	T	T	T	T	-	-	-
462982	BFO_RS01955	T	T	T	T	T	C	T	T	T	C	T	T	T	T
464258	BFO_RS01960	T	T	T	C	T	T	C	T	T	T	T	T	T	T
464563	BFO_RS01960	T	C	C	T	C	C	C	T	T	C	T	C	C	-
465060	BFO_RS01965	T	T	C	C	C	C	C	T	T	C	T	-	-	-
465432	BFO_RS01970	T	C	T	C	C	C	T	T	T	T	T	T	T	T
467748	BFO_RS01975	T	T	T	T	T	T	C	T	T	T	T	T	-	-
467760	BFO_RS01975	T	T	T	T	T	T	C	T	T	T	T	T	-	T
471700	BFO_RS01980	T	T	T	C	T	C	T	T	T	T	T	T	T	T
472815	BFO_RS01990	T	C	T	C	T	C	T	T	T	C	T	T	T	-
475825	BFO_RS02000	T	T	T	T	T	T	C	T	T	T	T	-	-	-
475932	BFO_RS02000	T	T	T	C	T	T	C	T	T	T	T	-	C	-
476080	BFO_RS02000	T	T	T	T	T	T	C	T	T	T	T	T	-	-
476420	NA	T	C	T	T	T	T	T	T	T	T	T	-	-	-
476462	NA	T	T	T	T	T	T	C	T	T	T	T	-	-	-
476505	BFO_RS02005	T	T	T	T	T	T	C	T	T	T	T	-	-	-
477044	BFO_RS02005	T	T	T	T	T	T	C	T	T	T	T	-	-	-
477180	BFO_RS02010	T	C	T	T	T	T	C	T	C	C	T	-	-	-
477193	BFO_RS02010	T	C	T	T	T	T	T	T	C	C	T	T	T	T
477204	BFO_RS02015	T	C	C	C	T	T	C	C	C	C	T	-	C	-
477605	BFO_RS02015	T	T	T	T	T	T	T	T	G	G	T	T	-	T
477631	BFO_RS02015	T	T	T	G	T	T	T	T	T	T	T	T	T	T
477975	BFO_RS02015	T	T	T	T	T	T	T	T	C	C	T	T	-	-
478002	BFO_RS02015	T	T	T	T	T	T	T	T	C	C	T	T	-	-
478014	BFO_RS02015	T	T	T	T	T	T	T	T	C	C	T	T	-	T
478035	BFO_RS02015	T	T	T	T	T	T	T	T	C	C	T	T	-	T
478044	BFO_RS02015	T	T	T	T	T	T	T	T	G	G	T	-	-	T
478341	BFO_RS02015	T	T	T	T	T	C	T	T	T	T	T	-	-	-
478729	BFO_RS02020	T	T	T	C	T	T	T	T	T	T	T	T	-	-
480156	BFO_RS02025	T	T	T	T	T	C	T	T	T	T	T	T	-	-
480249	BFO_RS02025	T	T	T	T	T	C	T	T	T	T	T	T	-	-
480515	BFO_RS02025	T	T	T	T	T	A	T	T	T	T	T	-	-	-
480696	BFO_RS02025	T	T	T	T	T	C	T	T	T	T	T	T	-	-
480870	BFO_RS02030	T	T	T	T	T	C	T	T	T	T	T	T	-	-
480903	BFO_RS02030	T	T	T	T	T	C	T	T	T	T	T	T	-	T
480906	BFO_RS02030	T	T	T	T	T	C	T	T	T	T	T	T	-	T
480987	BFO_RS02030	T	T	T	T	T	C	T	T	T	T	T	-	-	-
481092	BFO_RS02030	T	T	T	T	T	A	T	T	T	T	T	-	-	-
481269	BFO_RS02030	T	T	T	T	T	G	T	T	T	T	T	T	-	-
481593	BFO_RS02030	T	T	T	T	T	C	T	T	T	T	T	T	T	-
481641	BFO_RS02030	T	T	T	T	T	C	T	T	T	T	T	T	-	-
481785	BFO_RS02030	T	T	T	T	T	C	T	T	T	T	T	-	-	-
481794	BFO_RS02030	T	T	T	T	T	C	T	T	T	T	T	-	-	-
481863	BFO_RS02030	T	T	T	T	T	C	T	T	T	T	T	T	-	-
481869	BFO_RS02030	T	T	T	T	T	C	T	T	T	T	T	T	-	-
481908	BFO_RS02030	T	T	T	T	T	C	T	T	T	T	T	T	-	-
481938	BFO_RS02030	T	T	T	T	T	C	T	T	T	T	T	T	T	-
481961	BFO_RS02030	T	T	T	T	T	C	T	T	T	T	T	T	T	-
482058	BFO_RS02030	T	T	T	T	T	C	T	T	T	T	T	T	-	-
482235	BFO_RS02030	T	T	T	T	T	C	T	T	T	T	T	T	-	-
482370	BFO_RS02030	T	T	T	T	T	C	T	T	T	T	T	T	-	-
482679	BFO_RS02030	T	T	T	T	T	A	T	T	T	T	T	-	-	-
482687	BFO_RS02030	T	T	T	T	T	C	T	T	T	T	T	-	-	-
482757	BFO_RS02030	T	T	T	T	T	C	T	T	T	T	T	T	-	-
482772	BFO_RS02030	T	T	T	T	T	C	T	T	T	T	T	T	T	-
482808	BFO_RS02030	T	T	T	T	T	C	T	T	T	T	T	T	-	-
482849	BFO_RS02030	T	T	T	T	T	C	T	T	T	T	T	T	T	T
482853	BFO_RS02030	T	C	C	T	T	C	C	T	T	C	T	-	-	T
483087	BFO_RS02030	T	T	T	T	T	G	T	T	T	T	T	T	-	-
483090	BFO_RS02030	T	T	T	T	T	C	T	T	T	T	T	T	-	T
483111	BFO_RS02030	T	T	T	T	T	C	T	T	T	T	T	T	-	-
483519	BFO_RS02030	T	T	C	T	T	C	T	C	T	C	T	-	-	-
483582	BFO_RS02030	T	T	C	T	T	C	T	C	C	T	T	-	-	-
483831	BFO_RS02030	T	T	T	T	T	C	T	T	T	T	T	-	-	T
483884	BFO_RS02030	T	C	T	T	C	C	T	T	T	T	T	T	-	T
484149	BFO_RS02030	T	T	T	T	T	G	T	T	T	T	T	T	-	-
484295	BFO_RS02035	T	T	T	T	G	G	T	T	T	T	T	-	-	-
484304	BFO_RS02035	T	T	T	T	T	C	T	T	T	T	T	T	-	-
484313	BFO_RS02035	T	T	T	T	T	G	T	T	T	T	T	T	-	-
484355	BFO_RS02035	T	T	T	T	T	C	T	T	T	T	T	T	-	-
484367	BFO_RS02035	T	T	T	T	T	G	T	T	T	T	T	T	-	-
484376	BFO_RS02035	T	T	T	T	T	C	T	T	T	T	T	T	-	-
484619	BFO_RS02035	T	C	C	T	T	C	T	T	T	T	T	T	-	-
484719	BFO_RS02035	T	G	T	T	T	G	T	T	T	T	T	T	-	-
484753	BFO_RS02035	T	C	T	T	C	C	T	T	T	T	T	T	T	T
484759	BFO_RS02035	T	C	T	T	C	C	T	T	T	T	T	T	-	T
484769	BFO_RS02035	T	C	T	T	C	C	T	T	T	T	T	T	-	T
485126	BFO_RS02035	T	T	T	T	T	C	T	T	T	T	T	T	T	T
487432	BFO_RS02035	T	T	T	T	C	T	T	T	T	T	T	-	T	-
487461	BFO_RS02035	T	T	T	T	C	T	T	T	T	T	T	-	-	-
487615	BFO_RS02045	T	T	T	T	T	C	T	T	T	T	T	T	T	-
487690	BFO_RS02045	T	T	C	T	T	T	T	T	T	T	T	T	-	-
487727	BFO_RS02045	T	T	T	T	T	T	C	T	T	T	T	T	T	T
490150	BFO_RS02055	T	T	T	T	T	T	T	T	A	T	T	T	T	T
490431	BFO_RS02060	T	T	T	T	T	C	T	T	T	T	T	T	-	T
490467	BFO_RS02060	T	G	T	T	T	G	T	T	T	T	T	T	-	T
492408	BFO_RS02065	T	T	C	T	T	C	T	T	T	T	T	-	T	-
493238	BFO_RS02070	C	T	T	T	T	T	T	T	T	T	T	-	-	-
493430	BFO_RS02070	T	C	T	C	T	T	T	T	T	T	T	T	T	T
493922	BFO_RS02070	T	T	T	T	T	C	T	T	T	T	T	T	T	T
493930	BFO_RS02070	T	T	C	T	T	T	T	T	C	T	T	T	T	T
494396	BFO_RS02075	T	T	A	T	T	T	T	T	T	T	T	T	T	T
494538	BFO_RS02075	T	T	C	T	T	T	T	T	T	T	T	T	T	T
494571	BFO_RS02075	T	T	C	T	T	T	T	T	T	T	T	T	T	T
494703	BFO_RS02075	T	T	T	C	C	T	T	T	T	T	T	-	-	-
495755	BFO_RS02080	T	T	T	C	T	C	C	T	C	C	T	-	-	-
496292	BFO_RS02080	T	T	T	T	T	C	T	T	C	C	T	T	-	T
496766	BFO_RS02085	T	T	T	C	T	T	T	T	T	C	T	T	-	-
497896	BFO_RS02090	T	C	C	T	C	T	T	T	T	C	T	-	-	T
499139	BFO_RS02095	T	T	T	T	T	T	C	T	T	T	T	T	T	T
499484	BFO_RS02095	T	T	C	T	T	T	T	T	C	T	T	T	-	-
500029	BFO_RS02095	T	T	T	A	T	A	T	T	T	T	T	-	T	T
500165	BFO_RS02095	T	C	C	T	C	T	T	T	C	C	T	T	-	-
500207	BFO_RS02095	T	C	C	C	C	T	C	T	C	C	T	T	-	-
500494	BFO_RS02095	T	G	T	T	T	G	T	T	T	T	T	T	T	-
502215	BFO_RS02095	T	T	T	T	G	T	T	T	T	T	T	-	T	T
502465	NA	T	T	C	T	T	T	T	C	C	T	T	T	-	T
502530	BFO_RS02105	T	T	T	T	C	T	T	T	T	T	T	T	T	T
502861	BFO_RS02105	T	T	T	C	C	T	C	C	T	T	T	-	-	-
504109	BFO_RS02105	T	T	T	T	T	T	C	T	T	C	T	T	-	-
505818	BFO_RS02110	T	T	T	T	T	T	A	T	T	T	T	-	-	-
506991	BFO_RS02110	T	T	T	T	T	T	C	T	T	T	T	-	-	T
507631	BFO_RS02110	T	C	T	C	T	C	T	T	T	C	T	T	T	T
507997	BFO_RS02110	T	T	T	T	T	T	C	T	T	T	T	T	-	T
508515	BFO_RS02110	T	T	T	T	C	C	C	C	C	C	T	T	-	C
508647	BFO_RS02110	T	T	T	C	C	C	C	C	C	C	T	-	-	-
508755	BFO_RS02110	T	C	T	C	C	C	C	T	C	C	T	-	-	-
508917	BFO_RS02110	T	T	T	T	T	T	C	T	T	T	T	T	T	T
509037	BFO_RS02110	T	T	T	T	T	T	C	C	C	T	T	T	-	-
509067	BFO_RS02110	T	T	T	T	T	T	C	C	C	T	T	-	-	-
509190	BFO_RS02110	T	T	T	C	T	T	T	T	T	T	T	T	T	T
509247	BFO_RS02110	T	T	T	T	T	T	C	C	C	T	T	T	-	-
509310	BFO_RS02110	T	T	T	T	T	T	C	T	C	T	T	-	-	-
509554	BFO_RS02110	T	T	T	T	T	T	A	T	A	T	T	-	-	-
509769	BFO_RS02110	T	T	T	T	T	C	C	T	C	T	T	-	-	-
509799	BFO_RS02110	T	T	T	C	T	T	T	T	T	T	T	T	-	T
509872	BFO_RS02110	T	T	T	T	T	T	G	T	G	T	T	-	-	-
510075	BFO_RS02110	T	T	T	T	T	T	C	T	C	T	T	-	-	-
510562	BFO_RS02110	T	T	T	T	T	T	C	T	C	T	T	T	-	-
510736	NA	T	T	T	T	T	T	C	C	C	T	T	-	-	-
510854	BFO_RS02115	T	T	T	C	C	T	T	C	T	T	T	T	-	T
511234	BFO_RS02115	T	T	T	T	T	G	G	T	G	T	T	-	-	-
511672	BFO_RS02120	T	G	T	G	G	G	T	G	T	G	T	T	-	-
512208	BFO_RS02125	T	T	C	T	T	T	T	T	T	C	T	-	T	-
512311	BFO_RS02125	T	A	T	A	T	A	T	T	A	T	T	T	-	-
512673	BFO_RS02125	T	T	T	T	T	T	T	T	T	C	T	-	T	-
512856	BFO_RS02125	C	C	C	T	T	T	T	T	C	T	T	-	-	-
512970	BFO_RS02125	T	T	T	T	T	T	T	C	T	T	T	T	T	T
513275	BFO_RS14325	T	T	T	T	T	T	T	T	C	T	T	-	-	-
513332	BFO_RS14325	T	C	C	C	T	T	T	T	C	T	T	T	-	-
513344	BFO_RS14325	T	C	C	C	T	T	T	T	C	T	T	T	-	-
513347	BFO_RS14325	T	T	T	T	C	C	T	C	T	T	T	-	T	-
513584	BFO_RS14325	T	T	T	T	C	T	T	C	T	T	T	-	-	-
513674	BFO_RS14325	T	C	C	T	T	T	T	T	C	T	T	T	-	-
513677	BFO_RS14325	T	C	C	T	T	T	T	T	C	T	T	T	-	-
513774	BFO_RS02135	T	G	G	G	T	T	T	T	G	T	T	-	-	-
514974	BFO_RS02135	C	C	T	C	T	T	T	T	C	T	T	-	-	-
515242	BFO_RS02140	T	T	T	T	T	C	T	C	T	T	T	-	T	-
515269	BFO_RS02140	T	T	T	T	T	G	T	G	T	T	T	-	-	-
515432	BFO_RS02140	T	A	T	A	A	A	A	A	A	A	T	-	T	-
518887	BFO_RS02160	T	T	G	T	T	G	G	G	T	G	T	T	T	T
519188	NA	T	C	T	T	T	T	T	T	C	T	T	-	-	-
519707	BFO_RS02165	T	C	T	C	T	T	T	T	C	C	T	T	-	-
520121	BFO_RS02165	T	T	T	T	T	T	C	T	C	C	T	-	-	T
520702	BFO_RS02170	T	T	C	C	T	T	C	T	T	C	T	-	-	-
520759	BFO_RS02170	T	C	T	T	T	T	T	T	C	T	T	-	-	-
521355	BFO_RS02170	T	C	T	T	T	T	T	T	C	T	T	-	-	T
522050	BFO_RS02175	T	C	T	T	T	C	T	T	T	T	T	-	-	T
522080	BFO_RS02175	T	C	T	T	T	C	T	T	T	T	T	-	-	T
522222	BFO_RS02175	T	C	T	T	T	T	T	T	T	T	T	T	-	T
522269	BFO_RS02175	T	A	T	T	T	T	T	T	A	T	T	-	-	-
522392	BFO_RS02175	T	C	C	C	C	C	T	T	C	C	T	C	-	-
522886	BFO_RS02185	T	A	T	T	T	T	T	T	A	T	T	-	-	-
523456	BFO_RS02185	T	T	T	T	T	T	T	T	C	T	T	T	T	T
523601	BFO_RS02190	T	C	T	T	T	T	T	T	T	T	T	T	-	T
523691	BFO_RS02190	T	C	T	T	T	T	T	T	T	T	T	T	T	T
523694	BFO_RS02190	T	C	T	T	T	T	T	T	T	T	T	T	T	T
524195	BFO_RS02190	T	C	C	T	C	T	C	T	C	T	T	T	-	-
524201	BFO_RS02190	T	C	C	T	C	T	C	T	C	T	T	T	-	-
524289	BFO_RS02190	T	C	T	C	T	T	T	T	T	T	T	-	-	-
524627	BFO_RS02190	T	G	T	T	T	T	T	T	T	G	T	T	-	-
525010	BFO_RS02190	T	C	T	T	T	T	T	T	T	C	T	-	-	T
525011	BFO_RS02190	T	C	T	T	T	T	T	T	T	C	T	-	-	-
525171	BFO_RS02190	T	T	T	A	T	T	T	T	T	T	T	T	T	T
525745	BFO_RS02195	T	T	T	C	T	T	T	T	T	T	T	T	T	T
527713	BFO_RS02195	T	T	A	T	A	A	A	A	T	A	T	T	-	-
527925	BFO_RS02200	T	T	T	T	T	A	T	T	T	T	T	-	-	-
529100	BFO_RS02200	T	T	C	T	T	C	T	T	T	T	T	-	-	-
529113	BFO_RS02200	T	G	T	T	T	T	T	T	T	T	T	-	-	-
529691	BFO_RS02200	T	T	C	T	T	C	T	T	T	T	T	-	-	-
530742	BFO_RS02200	T	C	T	T	T	C	C	T	C	T	T	-	-	T
530832	BFO_RS02200	T	C	T	C	C	C	C	T	T	T	T	T	-	T
531701	BFO_RS02205	T	T	C	T	T	T	T	T	C	T	T	T	T	T
532043	BFO_RS02205	T	T	A	T	A	T	A	T	T	A	T	T	-	-
532808	BFO_RS02205	T	C	T	T	C	T	T	T	T	T	T	-	T	T
532901	BFO_RS02205	T	C	T	T	T	T	T	T	T	T	T	-	T	-
533084	BFO_RS02205	T	C	T	T	C	C	T	T	C	T	T	T	-	T
533191	BFO_RS02205	T	C	T	T	T	T	T	T	T	T	T	-	T	T
533397	BFO_RS02205	T	T	T	A	T	T	T	T	T	T	T	-	T	T
533483	BFO_RS02205	T	T	C	T	T	T	T	T	T	C	T	-	T	T
534418	BFO_RS02210	T	T	T	T	C	T	T	C	C	T	T	-	-	-
534419	BFO_RS02210	T	T	T	T	G	T	T	G	G	T	T	-	-	-
534420	BFO_RS02210	T	T	T	T	G	T	T	G	G	T	T	-	-	-
538588	BFO_RS13960	T	C	T	T	C	T	T	T	T	T	T	T	T	T
538604	BFO_RS13960	T	A	T	T	A	T	T	T	T	T	T	T	T	T
539173	NA	T	T	T	T	T	T	C	T	T	T	T	T	-	-
539641	BFO_RS02220	T	T	T	T	T	T	G	T	T	T	T	T	T	T
540471	BFO_RS02220	T	C	C	C	C	C	T	T	C	T	T	T	T	-
540543	NA	T	T	T	C	T	T	T	T	T	T	T	T	-	-
540549	BFO_RS02225	T	T	T	C	T	T	T	T	T	T	T	T	-	-
540975	BFO_RS02225	T	T	T	T	T	C	T	T	T	T	T	T	T	T
541458	BFO_RS02225	T	T	T	T	T	T	C	T	T	T	T	T	T	T
542991	BFO_RS02230	T	C	C	T	T	T	T	T	C	T	T	-	-	-
543033	BFO_RS02230	T	T	T	T	T	T	T	C	C	T	T	-	C	-
543834	BFO_RS02230	T	T	T	A	T	A	T	T	A	A	T	T	T	T
544038	NA	T	A	T	A	A	T	T	T	A	T	T	A	-	-
544109	BFO_RS02235	T	C	T	C	C	T	T	T	C	T	T	-	-	-
544188	BFO_RS02235	T	T	T	T	C	T	T	T	T	T	T	-	T	T
544392	BFO_RS02235	T	C	C	C	C	C	C	T	C	C	T	-	-	-
544405	BFO_RS02235	T	C	T	C	C	T	T	T	C	T	T	-	-	-
544629	BFO_RS02235	T	G	T	G	G	G	G	T	G	T	T	-	-	-
544882	BFO_RS02235	T	T	T	T	T	T	C	T	T	T	T	T	T	T
544965	BFO_RS02235	T	C	T	T	T	T	C	T	T	T	T	-	-	-
545005	BFO_RS02235	T	C	T	T	T	T	T	T	T	T	T	T	T	T
545193	BFO_RS02235	T	C	T	T	T	C	T	T	T	T	T	-	-	-
545338	BFO_RS02235	T	C	T	T	T	T	T	T	T	T	T	T	T	T
545541	BFO_RS02235	T	C	T	T	T	T	T	T	T	T	T	T	T	T
545568	BFO_RS02235	T	G	T	T	T	T	T	T	T	T	T	T	T	T
545576	BFO_RS02235	T	C	T	T	T	T	T	T	T	T	T	T	T	T
545649	BFO_RS02235	T	T	C	T	T	T	T	T	T	T	T	T	-	-
545751	BFO_RS02235	T	C	T	T	T	T	C	T	T	T	T	-	-	-
545814	BFO_RS02235	T	T	T	T	T	T	T	T	C	T	T	T	T	T
545820	BFO_RS02235	T	T	T	T	T	T	T	T	C	T	T	T	T	T
545922	BFO_RS02235	T	T	T	T	T	T	T	T	G	T	T	T	T	T
545949	BFO_RS02235	T	T	T	T	T	T	T	T	C	T	T	T	T	T
546019	BFO_RS02235	T	T	T	T	C	T	T	T	C	T	T	T	-	T
546090	BFO_RS02235	T	T	T	T	C	T	T	T	T	T	T	T	T	T
546093	BFO_RS02235	T	T	T	T	A	T	T	T	T	T	T	T	T	T
546095	BFO_RS02235	T	T	T	T	C	T	T	T	T	T	T	T	T	T
546096	BFO_RS02235	T	T	T	T	C	T	T	T	T	T	T	T	T	T
546186	BFO_RS02235	T	T	T	T	C	T	T	T	T	T	T	C	-	-
546345	BFO_RS02235	T	C	T	T	C	T	T	T	C	T	T	T	T	T
546396	BFO_RS02235	T	C	T	T	T	T	T	T	C	T	T	T	T	T
546453	BFO_RS02235	T	C	T	T	T	T	C	T	C	T	T	T	T	T
546552	BFO_RS02235	T	G	T	T	G	T	G	T	G	T	T	T	T	T
546564	BFO_RS02235	T	C	T	T	C	T	C	T	C	T	T	T	T	T
546586	BFO_RS02235	T	C	C	C	C	C	C	T	C	T	T	-	-	-
546594	BFO_RS02235	T	C	T	T	C	T	C	T	C	T	T	T	T	T
546599	BFO_RS02235	T	C	T	T	C	T	C	T	C	T	T	-	-	-
546618	BFO_RS02235	T	T	T	T	T	C	T	T	T	T	T	T	T	T
547814	BFO_RS02240	T	C	T	C	C	T	C	T	C	T	T	T	T	T
547826	BFO_RS02240	T	C	T	C	C	T	C	T	C	T	T	T	T	T
548341	BFO_RS02240	T	C	T	C	C	T	C	T	C	T	T	T	T	T
548526	BFO_RS02245	T	T	T	A	T	T	A	T	A	T	T	T	T	T
548569	BFO_RS02245	T	T	T	C	T	T	C	T	C	T	T	T	T	T
550232	BFO_RS02245	T	C	T	C	C	T	T	T	T	T	T	-	-	-
551069	NA	T	C	T	C	T	T	C	T	C	T	T	-	T	T
552544	BFO_RS02265	T	C	T	T	T	T	T	T	T	C	T	-	-	-
553496	BFO_RS02275	T	C	T	T	T	T	T	T	T	C	T	T	T	T
555931	BFO_RS02285	T	C	T	T	T	T	C	T	T	C	T	T	T	T
559073	BFO_RS02305	T	T	T	T	T	T	T	T	A	T	T	T	T	T
559074	BFO_RS02305	T	T	T	T	T	C	T	T	T	T	T	T	-	-
559098	BFO_RS02305	T	T	T	T	T	C	T	T	T	T	T	T	-	-
559113	BFO_RS02305	T	T	T	T	T	C	T	T	T	T	T	T	-	-
559131	BFO_RS02305	T	T	T	T	T	C	T	T	T	T	T	T	-	-
560766	BFO_RS02310	T	T	C	C	T	T	T	T	T	C	T	T	T	T
563230	BFO_RS02315	T	T	T	T	T	C	C	T	C	T	T	-	-	-
563533	NA	T	T	C	T	T	T	T	T	T	T	T	T	-	T
565778	NA	T	T	T	T	T	T	T	T	T	C	T	T	T	T
565809	NA	T	T	T	T	T	T	T	T	T	C	T	T	T	T
566135	NA	T	T	T	T	T	T	T	T	T	C	T	T	T	T
566937	NA	T	T	C	T	C	T	T	T	T	T	T	T	T	T
567601	NA	T	T	G	G	G	T	T	T	T	T	T	G	-	T
567695	NA	T	C	T	T	T	C	T	T	T	T	T	T	T	T
568248	NA	T	T	C	T	T	T	T	T	T	T	T	T	T	-
571600	NA	A	T	T	T	T	T	T	T	T	T	T	T	T	-
571611	BFO_RS14755	T	C	T	T	T	C	C	T	C	T	T	T	T	-
571665	NA	T	T	T	T	T	T	T	T	T	C	T	T	T	-
571670	NA	T	T	T	C	T	T	T	T	T	T	T	T	T	-
571682	NA	T	C	C	T	C	C	C	C	T	T	T	T	-	-
571687	NA	T	C	C	T	C	T	C	C	T	T	T	T	-	-
573164	NA	T	T	T	T	T	T	A	T	A	A	T	-	T	T
573557	BFO_RS02355	T	T	T	T	C	C	C	T	C	C	T	T	-	T
573564	BFO_RS02355	T	T	T	T	C	C	C	T	C	C	T	T	-	T
573644	NA	T	T	T	T	T	T	T	T	G	G	T	T	T	T
573655	NA	T	C	T	T	T	T	T	T	T	T	T	T	T	T
573666	NA	T	C	T	G	T	T	T	T	T	T	T	T	T	-
573675	NA	T	C	T	T	T	T	T	T	T	T	T	T	-	T
574069	BFO_RS02365	T	C	T	C	T	T	C	T	T	T	T	T	T	T
574539	BFO_RS02370	T	T	T	T	T	T	T	T	C	T	T	T	-	-
574580	BFO_RS02370	T	T	T	T	A	T	T	T	A	T	T	T	-	-
574631	BFO_RS02370	T	T	T	T	T	T	T	T	C	T	T	-	-	-
574758	BFO_RS02370	T	T	T	A	T	T	T	T	T	T	T	-	T	T
574784	BFO_RS02370	T	T	T	T	C	C	T	T	T	T	T	T	T	T
575031	BFO_RS02370	T	G	T	T	T	T	T	T	G	T	T	G	-	-
575033	BFO_RS02370	T	A	T	T	T	T	T	T	T	T	T	T	T	T
576202	BFO_RS02375	T	T	T	T	C	C	C	T	C	T	T	-	-	T
576259	BFO_RS02375	T	T	C	T	T	C	C	T	C	T	T	-	-	-
576758	BFO_RS02375	T	T	T	A	T	T	T	T	T	T	T	-	T	T
576913	BFO_RS02375	T	T	T	C	T	T	T	T	T	T	T	T	T	T
577032	NA	T	T	T	T	T	T	T	T	G	T	T	T	-	T
577049	BFO_RS02380	T	C	T	T	C	C	C	T	T	T	T	-	-	-
577622	BFO_RS02380	G	T	G	T	T	T	T	G	G	G	T	-	-	-
578119	BFO_RS02385	C	C	C	C	C	T	T	C	T	C	T	-	T	-
578653	BFO_RS02385	T	T	T	T	T	T	C	T	C	T	T	T	-	-
578893	BFO_RS02385	T	T	T	C	T	T	C	T	C	T	T	-	-	-
579019	BFO_RS02385	T	C	T	C	T	T	T	T	T	T	T	-	T	-
579544	BFO_RS02385	T	T	T	C	T	T	T	T	T	T	T	-	T	-
579767	BFO_RS02385	T	T	T	C	T	T	T	T	T	T	T	-	T	T
580308	BFO_RS02390	T	T	T	C	C	T	T	T	T	T	T	T	T	-
580417	BFO_RS02390	T	T	T	C	C	T	T	T	T	T	T	T	-	-
580424	BFO_RS02395	T	T	T	C	C	T	T	T	T	T	T	T	T	-
580542	BFO_RS02395	T	T	T	C	T	T	T	T	T	T	T	T	T	-
580626	BFO_RS02395	T	T	T	C	C	T	T	T	T	T	T	T	-	-
581117	BFO_RS02395	T	T	T	C	C	T	T	T	T	T	T	-	-	-
581167	BFO_RS02395	T	T	T	C	T	T	T	T	T	T	T	T	T	T
581329	BFO_RS02395	T	T	T	C	T	T	T	T	T	T	T	T	T	T
581406	BFO_RS02395	A	T	T	A	T	T	T	A	T	T	T	T	T	T
581758	BFO_RS02395	T	T	T	G	T	T	T	T	T	T	T	T	T	T
581763	BFO_RS02395	T	T	T	C	T	T	T	T	T	T	T	T	T	T
582004	BFO_RS02400	T	T	T	T	C	T	T	T	T	T	T	T	-	-
582114	BFO_RS02400	T	T	T	C	C	T	T	T	T	T	T	T	-	-
582184	BFO_RS02400	G	G	G	T	T	G	G	G	G	G	T	-	-	-
582430	BFO_RS02400	T	T	T	T	C	T	T	T	T	T	T	T	T	-
582706	BFO_RS02405	T	T	T	T	C	T	T	T	T	T	T	T	T	T
582766	BFO_RS02405	T	T	T	T	A	T	T	T	T	T	T	T	T	-
585304	BFO_RS02410	T	T	T	C	C	T	C	T	T	T	T	T	-	-
585481	BFO_RS02415	T	T	C	T	T	T	T	T	T	T	T	T	-	-
585513	BFO_RS02415	T	T	C	T	T	T	T	T	T	T	T	T	T	T
585515	BFO_RS02415	T	T	C	T	T	T	T	T	T	T	T	T	T	-
585627	BFO_RS02415	T	T	A	T	T	T	T	T	T	T	T	-	-	-
585639	BFO_RS02415	T	T	C	T	T	T	T	T	T	T	T	-	-	-
585774	BFO_RS02415	T	T	C	T	T	T	T	T	T	T	T	T	-	-
585807	BFO_RS02415	T	T	C	T	T	T	T	T	T	T	T	T	-	T
586161	BFO_RS02415	T	T	T	C	T	T	C	T	T	T	T	T	-	T
587189	BFO_RS02420	T	T	T	T	T	C	T	T	T	T	T	T	T	T
587464	BFO_RS02420	T	C	T	T	C	T	T	T	C	T	T	T	T	T
587524	BFO_RS02420	T	T	T	T	C	T	T	T	T	T	T	T	T	-
587618	BFO_RS02420	T	T	T	T	C	T	T	T	T	T	T	T	T	-
587627	BFO_RS02420	T	C	T	T	T	C	T	T	T	T	T	T	-	-
588083	BFO_RS02425	T	T	T	A	T	T	A	T	T	T	T	T	-	-
588317	BFO_RS02425	T	C	C	C	C	C	C	C	C	C	T	-	T	T
588344	BFO_RS02425	T	C	C	C	C	C	C	C	T	C	T	-	T	-
588353	BFO_RS02425	T	C	C	C	C	C	C	C	T	C	T	-	T	-
588539	BFO_RS02425	T	T	T	T	T	T	G	T	G	T	T	T	T	T
588655	BFO_RS02425	T	T	T	T	T	C	T	T	T	T	T	T	-	-
589891	BFO_RS02430	T	T	T	T	T	C	T	T	T	T	T	T	-	-
589902	BFO_RS02430	T	T	T	T	T	C	T	T	T	T	T	T	T	-
589955	BFO_RS02435	T	T	T	T	T	A	T	T	T	T	T	T	-	-
590866	BFO_RS02435	T	T	T	C	T	C	T	T	T	T	T	-	-	-
591171	BFO_RS02440	T	T	T	A	T	T	T	T	T	T	T	T	T	-
591180	BFO_RS02440	T	T	T	T	C	T	T	T	T	T	T	T	T	-
591198	BFO_RS02440	T	T	T	T	T	G	T	T	T	T	T	-	-	-
591205	BFO_RS02440	T	T	T	T	T	C	T	T	T	T	T	T	-	-
591259	BFO_RS02440	T	T	T	T	T	C	T	T	T	T	T	T	-	-
591424	BFO_RS02440	T	T	T	T	T	C	T	T	T	T	T	-	-	-
591451	BFO_RS02440	T	C	T	T	T	T	T	T	T	T	T	T	-	T
592877	BFO_RS02445	T	T	T	T	C	T	T	T	T	T	T	-	T	T
593074	BFO_RS02445	T	T	T	C	T	T	T	T	T	T	T	T	T	T
593386	BFO_RS02445	T	T	T	C	T	T	T	T	T	T	T	T	T	T
593556	BFO_RS02450	T	T	C	T	T	T	T	C	T	T	T	T	T	T
593934	BFO_RS02450	T	C	T	T	C	T	C	T	C	C	T	-	-	-
594912	BFO_RS02455	C	T	T	T	T	T	C	T	C	C	T	-	-	-
596277	BFO_RS02460	T	T	T	T	T	T	T	T	T	C	T	-	-	-
596333	BFO_RS02460	T	T	T	T	T	T	T	T	T	C	T	T	T	T
597247	BFO_RS02465	T	T	T	T	T	T	T	T	T	C	T	T	-	T
597904	BFO_RS02470	T	G	A	T	T	G	G	T	G	T	T	T	T	-
597916	BFO_RS02470	T	T	A	T	T	T	T	T	T	T	T	T	T	-
597919	BFO_RS02470	T	C	T	T	T	C	C	T	C	T	T	T	T	-
597940	BFO_RS02470	T	C	T	T	T	C	C	T	C	T	T	T	T	T
597948	BFO_RS02470	T	C	T	T	T	C	C	T	C	T	T	T	T	T
598675	BFO_RS02470	T	T	T	C	T	T	T	T	T	T	T	T	-	T
598819	BFO_RS02470	T	T	C	T	T	T	T	T	T	C	T	-	-	-
598955	BFO_RS02470	T	C	T	C	C	T	T	T	T	T	T	T	-	T
599181	BFO_RS02470	C	C	T	C	C	C	T	C	T	T	T	-	-	-
599280	BFO_RS02470	T	T	T	T	T	T	T	T	T	C	T	T	-	T
599366	BFO_RS02470	T	T	T	T	C	T	T	T	T	T	T	T	-	T
599430	BFO_RS02470	T	T	T	C	T	T	T	T	T	C	T	-	-	-
600559	BFO_RS02480	G	T	T	T	T	G	G	G	T	T	T	-	-	-
601277	BFO_RS02485	T	C	C	C	T	T	T	T	T	T	T	-	-	-
601366	BFO_RS02485	T	T	C	C	T	T	T	T	T	T	T	T	-	T
601381	BFO_RS02485	T	A	A	A	T	T	T	T	T	T	T	T	-	-
601771	BFO_RS02485	T	T	T	A	T	T	T	T	T	A	T	-	-	-
602215	BFO_RS02485	T	T	T	T	C	C	T	C	T	T	T	T	T	T
602545	BFO_RS02485	T	T	T	C	C	C	T	C	T	T	T	T	T	T
602698	BFO_RS02485	T	C	C	T	T	T	T	T	T	C	T	T	-	-
602707	BFO_RS02485	T	C	C	T	T	T	T	T	T	C	T	T	-	-
602904	BFO_RS02485	T	T	T	T	T	T	T	C	T	T	T	T	T	T
602910	BFO_RS02485	T	G	G	T	T	T	T	T	T	G	T	T	T	T
602919	BFO_RS02485	T	T	T	T	T	T	T	C	T	T	T	T	T	T
602920	BFO_RS02485	T	C	C	T	T	T	T	T	T	C	T	T	T	T
602921	BFO_RS02485	T	C	C	T	T	T	T	T	T	C	T	T	-	T
602929	BFO_RS02485	T	T	T	T	T	C	T	C	T	T	T	T	T	-
602932	BFO_RS02485	T	G	A	T	T	T	T	T	T	A	T	-	-	-
603845	BFO_RS02490	T	C	C	T	T	T	T	T	T	C	T	-	-	-
603924	BFO_RS02495	T	C	C	C	C	C	T	T	T	C	T	-	-	T
604227	BFO_RS02495	T	C	C	T	T	T	T	T	T	C	T	T	-	-
604299	BFO_RS02495	T	T	C	T	T	T	C	T	T	C	T	T	-	-
604436	BFO_RS02495	T	T	C	T	T	T	T	T	T	C	T	-	T	-
604438	BFO_RS02495	T	T	T	T	T	T	T	T	T	C	T	T	T	-
605357	BFO_RS02500	T	T	C	T	T	T	T	T	C	C	T	T	-	-
605621	BFO_RS02500	T	T	T	T	T	T	T	T	C	C	T	T	-	-
605967	BFO_RS02500	T	T	T	T	T	T	T	T	C	T	T	T	T	-
606032	BFO_RS02500	T	T	T	T	T	T	T	T	C	C	T	T	-	-
606193	BFO_RS02500	T	T	T	T	T	T	T	T	A	A	T	T	-	-
606449	BFO_RS02500	T	T	T	T	T	T	T	T	C	C	T	T	T	T
606827	BFO_RS02500	T	C	T	T	T	T	T	T	C	C	T	-	-	T
606863	BFO_RS02500	T	C	T	T	T	T	T	T	C	C	T	-	-	T
607016	BFO_RS02500	T	C	T	C	T	T	T	T	C	C	T	-	-	-
607322	BFO_RS02500	T	C	T	T	T	T	T	T	C	C	T	T	-	-
607449	BFO_RS02500	T	G	T	T	T	T	T	T	G	G	T	T	-	T
607766	BFO_RS02500	T	C	T	T	T	T	T	T	C	C	T	T	-	-
608445	NA	T	T	T	G	T	T	T	T	T	T	T	T	-	T
608577	BFO_RS02505	T	T	T	C	T	T	T	T	T	T	T	T	-	-
610075	BFO_RS02505	T	T	T	C	T	T	T	T	T	T	T	T	T	T
611746	BFO_RS02515	T	T	T	A	T	T	T	T	T	T	T	T	T	T
611749	BFO_RS02515	T	T	T	T	T	T	T	C	T	T	T	T	T	T
611778	BFO_RS02515	T	C	C	C	T	T	T	T	T	C	T	-	-	-
611823	BFO_RS02515	T	T	T	T	T	T	T	C	T	T	T	T	T	T
611848	BFO_RS02515	T	T	T	C	T	T	T	C	T	T	T	T	T	-
611879	BFO_RS02515	T	T	T	C	C	T	T	C	T	T	T	T	T	T
611882	BFO_RS02515	T	T	T	A	T	T	T	T	T	T	T	T	T	T
611950	BFO_RS02515	T	T	T	T	T	T	T	T	C	T	T	T	T	T
620111	BFO_RS02515	T	T	T	C	T	T	T	T	T	T	T	T	-	-
620224	NA	T	T	T	T	T	T	C	C	C	T	T	T	-	T
620472	BFO_RS02525	T	T	T	C	T	T	T	T	T	T	T	T	T	-
621156	BFO_RS02525	T	T	T	A	T	T	T	T	T	T	T	T	T	-
621191	BFO_RS02525	T	T	T	C	T	T	T	T	T	T	T	T	T	T
621389	BFO_RS02525	T	T	T	G	T	T	T	T	T	T	T	T	T	T
621484	BFO_RS02525	T	T	T	T	C	T	T	T	T	T	T	T	-	-
623132	BFO_RS02525	T	T	T	T	G	T	T	T	T	T	T	-	-	-
623343	BFO_RS02525	T	T	T	C	T	T	T	T	T	T	T	C	-	-
624089	BFO_RS02530	T	T	T	T	T	T	T	T	A	T	T	T	T	T
624321	BFO_RS02530	T	T	T	T	T	C	C	T	T	T	T	-	-	T
624665	BFO_RS02530	T	T	T	T	C	C	T	T	T	T	T	T	-	T
629733	NA	T	T	T	C	T	T	T	T	T	T	T	T	-	-
630084	NA	T	T	T	C	T	T	T	T	T	T	T	-	T	-
631684	BFO_RS14335	T	T	T	C	T	C	C	C	C	T	T	-	-	-
631783	BFO_RS14335	T	T	T	G	T	G	G	T	T	T	T	T	-	-
631794	BFO_RS14335	T	T	T	T	C	C	C	T	T	T	T	-	-	T
632038	BFO_RS02550	T	C	C	T	C	T	T	T	T	C	T	-	T	T
632223	BFO_RS02550	T	T	T	T	C	T	T	T	T	T	T	T	T	T
632543	NA	T	C	T	C	T	T	T	T	T	T	T	T	T	-
632639	NA	T	T	T	G	T	T	T	T	T	T	T	T	T	T
632884	NA	T	T	G	T	T	G	T	T	T	T	T	-	-	-
633108	NA	T	T	T	T	T	T	T	T	C	T	T	T	T	T
633195	BFO_RS02555	T	T	C	C	T	C	T	T	T	T	T	T	T	T
633255	BFO_RS02555	T	T	T	C	T	T	T	T	T	T	T	T	T	T
633341	BFO_RS02560	T	T	C	C	T	C	C	T	C	T	T	T	-	-
633345	BFO_RS02560	T	T	T	C	T	T	C	T	C	T	T	T	T	T
633366	BFO_RS02560	T	T	C	C	T	C	C	T	C	T	T	-	-	-
633374	BFO_RS02560	T	T	C	C	T	C	C	T	C	T	T	T	T	T
633495	BFO_RS02560	T	T	C	C	T	T	C	C	T	T	T	T	-	-
633739	BFO_RS02560	T	T	C	C	T	C	C	C	C	T	T	-	T	-
633943	BFO_RS02560	T	T	T	T	C	T	T	T	T	T	T	-	-	-
633976	BFO_RS02560	T	T	C	C	C	C	T	C	T	T	T	-	-	-
634134	BFO_RS02560	T	T	T	T	C	T	T	T	T	T	T	-	-	-
634184	BFO_RS02560	T	T	T	T	C	T	T	T	T	T	T	-	-	-
634227	BFO_RS02565	T	T	T	T	C	T	T	T	T	T	T	T	T	T
634240	BFO_RS02565	T	T	T	T	C	T	T	T	T	T	T	T	-	T
634402	BFO_RS02565	T	T	T	T	C	T	T	T	T	T	T	-	-	-
634599	BFO_RS02565	T	T	T	T	T	T	T	T	C	T	T	T	-	-
634794	BFO_RS02565	T	T	T	T	C	T	T	T	T	C	T	T	T	T
635064	BFO_RS02565	T	T	T	C	T	T	T	T	T	T	T	T	T	-
635329	BFO_RS02565	T	G	T	T	G	T	T	G	G	T	T	-	-	-
635366	BFO_RS02565	T	A	T	T	A	T	T	A	A	T	T	-	T	-
635367	BFO_RS02565	T	A	T	T	A	T	T	A	A	T	T	T	T	-
635415	BFO_RS02565	T	C	T	T	C	T	C	C	C	T	T	-	T	-
635967	BFO_RS02565	T	T	C	T	T	T	T	T	T	T	T	T	T	T
636025	BFO_RS02570	T	T	C	T	T	T	T	T	T	T	T	T	T	-
636108	BFO_RS02570	T	T	C	T	T	T	T	T	T	T	T	T	-	-
636563	BFO_RS14765	T	T	T	C	T	T	T	T	T	T	T	T	T	-
637170	BFO_RS02575	T	T	G	G	G	A	T	T	T	T	T	T	-	T
639024	BFO_RS02580	T	T	C	T	T	T	T	T	T	T	T	T	-	-
639081	BFO_RS02585	T	T	T	C	C	T	T	T	C	C	T	T	T	T
639576	BFO_RS02590	T	T	T	T	G	T	T	G	T	T	T	-	T	-
639578	BFO_RS02590	T	T	T	T	A	T	T	A	T	T	T	-	T	-
641533	BFO_RS02600	C	T	C	T	C	T	C	C	T	T	T	-	-	-
641727	BFO_RS02600	T	T	T	C	T	T	T	T	T	T	T	T	T	T
642207	BFO_RS02600	T	T	T	T	C	T	C	C	T	T	T	-	-	-
642264	NA	T	A	A	T	A	A	A	A	A	A	T	A	-	-
650239	BFO_RS02630	T	T	T	C	C	C	C	C	C	C	T	T	T	T
650491	BFO_RS02630	T	C	C	C	C	C	C	C	C	C	T	-	-	-
651642	BFO_RS02635	T	T	T	T	C	T	T	T	T	T	T	-	-	-
651906	BFO_RS02635	T	T	G	G	G	T	T	T	T	T	T	-	-	-
652245	BFO_RS02635	T	T	T	T	C	T	T	T	T	T	T	T	-	-
652248	BFO_RS02635	T	T	T	T	C	T	T	T	T	T	T	T	-	-
652435	BFO_RS02635	T	T	T	T	C	T	T	T	T	T	T	T	T	-
652585	BFO_RS02635	T	T	T	T	T	T	T	A	T	T	T	T	T	T
652810	BFO_RS02635	T	T	T	C	T	C	T	T	C	C	T	-	T	-
652825	BFO_RS02635	T	T	T	C	T	C	T	T	C	C	T	-	T	T
652843	NA	T	T	T	C	T	C	T	T	C	C	T	-	T	T
653125	BFO_RS02640	T	C	C	T	C	C	C	T	C	T	T	T	T	T
653719	BFO_RS02640	T	T	T	C	T	T	C	T	T	C	T	-	-	-
655117	BFO_RS02640	T	G	T	T	T	G	T	T	G	T	T	T	T	T
656107	BFO_RS02645	T	T	C	T	T	T	T	T	T	T	T	-	T	T
656703	NA	T	T	A	T	T	A	T	A	T	A	T	-	-	-
656720	NA	T	T	C	T	T	T	T	C	T	T	T	-	-	-
658419	NA	T	T	T	T	T	T	T	T	C	T	T	-	T	T
659468	BFO_RS02690	T	T	T	C	T	T	T	T	T	T	T	T	T	T
659970	BFO_RS02695	T	T	T	T	T	T	C	T	T	T	T	T	-	T
660264	BFO_RS02695	T	C	T	C	C	C	T	C	C	C	T	-	-	-
660476	BFO_RS02700	T	T	T	T	T	T	C	T	T	T	T	T	T	T
660551	BFO_RS02700	T	T	C	T	T	T	T	T	T	T	T	T	T	T
661328	BFO_RS02700	C	C	C	C	C	C	T	C	C	C	T	C	-	-
662071	BFO_RS02700	T	C	C	T	C	C	C	C	T	C	T	-	-	-
663302	BFO_RS02710	T	C	C	T	T	T	C	T	T	C	T	T	T	T
663327	BFO_RS02710	A	A	A	T	A	A	A	T	A	A	T	-	T	-
663330	BFO_RS02710	C	C	C	T	C	C	C	T	C	C	T	-	T	-
664042	BFO_RS02720	T	T	T	T	C	T	T	T	T	T	T	T	T	T
664364	BFO_RS02720	T	T	T	C	T	T	T	T	C	T	T	-	-	-
664403	BFO_RS02720	T	T	T	T	T	T	T	T	C	T	T	T	T	T
692533	BFO_RS02720	T	T	T	C	T	C	T	T	T	T	T	T	T	-
692539	BFO_RS02720	T	T	T	C	T	C	T	T	T	T	T	T	T	-
692593	NA	T	T	T	C	T	C	T	T	C	T	T	T	T	-
692605	NA	T	T	T	C	T	T	T	T	C	T	T	T	T	-
693247	BFO_RS02845	T	T	T	T	A	A	T	T	T	T	T	T	-	T
693259	BFO_RS02845	T	T	T	T	C	C	T	T	T	T	T	T	-	T
693260	BFO_RS02845	T	T	T	T	C	C	T	T	T	T	T	T	-	T
695108	BFO_RS02845	T	T	T	C	T	C	T	C	C	C	T	-	C	-
697307	BFO_RS02855	T	T	T	C	T	T	T	T	T	T	T	T	T	T
697810	NA	T	A	T	T	T	T	T	T	T	T	T	-	-	T
698054	NA	T	T	T	T	T	T	T	T	G	T	T	T	T	-
698732	BFO_RS02860	T	T	T	T	T	T	T	T	T	A	T	T	T	T
698742	BFO_RS02860	T	T	T	T	C	T	T	C	T	T	T	T	-	-
698812	NA	T	C	T	T	T	C	T	C	T	T	T	T	-	T
698902	NA	T	T	T	T	G	T	G	G	G	G	T	T	-	T
699004	BFO_RS02870	T	G	T	T	T	T	T	T	T	T	T	T	-	-
699019	BFO_RS02870	T	G	T	T	T	T	T	T	T	T	T	T	-	-
699565	BFO_RS02870	T	C	T	T	C	T	T	T	C	C	T	-	-	-
699644	BFO_RS02870	T	T	T	T	T	C	T	T	T	T	T	T	T	T
699663	BFO_RS02870	T	C	T	C	C	T	T	T	C	C	T	T	-	-
699664	BFO_RS02870	T	C	T	C	C	T	T	T	C	C	T	-	-	-
699669	BFO_RS02870	T	G	T	G	G	T	T	T	G	G	T	-	-	-
700278	BFO_RS02870	T	T	T	C	C	T	T	T	C	C	T	T	T	T
700356	BFO_RS02875	T	C	C	T	T	T	T	T	T	T	T	-	-	-
700372	BFO_RS02875	T	C	T	T	T	T	T	T	T	T	T	T	-	T
700390	BFO_RS02875	T	T	C	T	T	T	T	T	T	T	T	T	T	T
700551	NA	T	T	C	T	T	C	T	T	T	T	T	-	-	-
700903	NA	T	T	T	T	T	C	T	T	T	T	T	-	-	-
701616	BFO_RS02880	T	C	C	C	C	T	T	T	C	C	T	-	-	-
702399	BFO_RS02890	T	T	C	C	C	T	C	T	C	C	T	C	-	-
702447	BFO_RS02890	T	T	T	T	T	T	T	T	T	C	T	T	-	-
702537	BFO_RS02895	T	T	T	T	C	T	T	T	T	T	T	T	T	T
702549	BFO_RS02895	T	T	T	T	C	T	T	T	T	T	T	T	T	T
702631	BFO_RS02895	T	T	T	C	T	T	T	T	T	C	T	-	-	-
702638	BFO_RS02895	T	T	T	T	T	T	T	T	T	C	T	-	-	-
702840	BFO_RS02895	T	T	T	T	T	T	T	T	T	C	T	T	T	-
702842	BFO_RS02895	T	T	C	C	C	T	C	T	C	C	T	-	T	-
702864	BFO_RS02895	T	T	T	T	C	T	T	T	T	C	T	-	-	-
703495	BFO_RS02895	T	T	T	C	T	T	T	T	T	T	T	T	T	T
703957	BFO_RS02900	T	T	T	T	T	T	C	T	T	T	T	T	T	-
705208	BFO_RS02900	T	T	T	T	T	T	T	T	A	T	T	T	T	T
705367	BFO_RS02900	T	C	T	C	C	C	T	T	C	T	T	-	-	-
705394	BFO_RS02900	T	C	T	T	C	C	T	T	C	T	T	-	-	-
705514	BFO_RS02900	T	T	T	T	T	T	C	T	T	T	T	T	-	T
705517	BFO_RS02900	T	T	T	T	T	C	T	T	T	T	T	T	-	-
705523	BFO_RS02900	T	T	T	T	T	C	T	T	T	T	T	T	-	-
705529	BFO_RS02900	T	T	T	T	T	C	T	T	T	T	T	T	T	T
705550	BFO_RS02900	T	T	T	T	T	C	T	T	T	T	T	T	T	T
705644	BFO_RS02900	T	T	T	C	T	T	C	T	T	C	T	-	T	T
705657	BFO_RS02900	T	T	T	T	T	T	T	T	T	C	T	T	T	T
706036	BFO_RS02900	T	T	T	C	T	T	T	T	C	T	T	-	-	-
706039	BFO_RS02900	T	T	T	C	T	T	T	T	C	T	T	T	T	T
706042	BFO_RS02900	T	T	T	C	T	T	T	T	C	T	T	T	T	T
706766	BFO_RS02900	T	T	T	T	T	C	T	T	T	T	T	T	T	-
708177	BFO_RS02910	T	T	T	T	T	T	T	T	G	T	T	T	T	T
708680	BFO_RS02910	T	T	T	T	T	T	T	T	G	T	T	T	-	-
708795	BFO_RS02910	T	C	T	C	C	T	T	T	T	T	T	T	T	T
708871	BFO_RS02910	T	T	T	G	T	T	T	T	T	T	T	T	T	T
709706	BFO_RS02915	T	T	C	C	T	C	C	T	T	T	T	T	-	T
711200	BFO_RS02930	T	C	T	T	C	T	T	C	T	C	T	T	-	-
711201	BFO_RS02930	T	C	T	T	C	T	T	C	T	C	T	T	-	-
711281	BFO_RS02930	T	T	T	T	T	T	T	T	G	T	T	T	T	T
711499	BFO_RS02930	T	C	T	T	C	T	T	C	C	C	T	-	-	-
711517	BFO_RS02930	T	C	T	T	C	T	T	C	C	C	T	-	-	-
711750	BFO_RS02935	T	T	T	T	T	T	T	T	C	T	T	T	-	-
711799	BFO_RS02935	T	T	T	T	T	T	C	T	T	T	T	T	-	-
713367	BFO_RS02945	T	T	T	T	C	T	T	T	T	T	T	-	T	T
713822	BFO_RS02945	T	T	T	T	C	T	T	T	T	T	T	T	-	T
714128	NA	T	T	C	T	C	C	C	C	C	T	T	-	-	-
714168	NA	T	T	G	G	T	T	T	G	G	T	T	T	-	-
714489	BFO_RS02950	T	C	T	T	T	T	C	C	C	T	T	-	-	-
714606	BFO_RS02950	T	T	T	T	T	T	T	T	C	T	T	T	T	T
715127	BFO_RS02950	T	C	T	T	T	T	T	T	T	T	T	-	-	T
715912	NA	T	C	T	T	T	T	T	T	T	T	T	T	-	-
717277	BFO_RS02960	T	T	T	T	T	T	T	A	T	T	T	T	T	-
717279	BFO_RS02960	T	T	T	T	T	T	T	G	T	T	T	T	T	-
717843	BFO_RS02960	T	T	T	T	T	T	T	C	T	T	T	T	T	-
719101	BFO_RS02965	T	T	T	T	T	T	T	C	T	T	T	T	-	-
719290	BFO_RS02970	T	T	C	T	C	C	T	C	T	T	T	-	-	-
723404	BFO_RS02980	T	T	C	T	T	C	T	T	T	T	T	-	-	T
723698	BFO_RS02980	T	T	G	G	T	G	T	T	T	G	T	-	-	-
731406	BFO_RS03000	T	C	T	C	T	T	C	T	T	T	T	T	T	T
731886	BFO_RS03010	T	T	T	C	T	T	C	T	T	C	T	T	-	-
731898	BFO_RS03010	T	T	T	T	T	T	A	T	T	T	T	-	T	T
742350	BFO_RS03010	T	T	T	A	T	T	T	T	T	T	T	T	T	T
742615	BFO_RS03050	T	C	T	T	T	T	T	C	T	T	T	T	-	C
742860	BFO_RS03055	T	T	T	T	G	T	T	T	T	T	T	T	-	T
743060	BFO_RS03055	T	C	T	T	T	T	T	T	T	T	T	T	T	T
743089	BFO_RS03055	T	C	T	T	T	T	T	T	T	T	T	T	T	T
743184	BFO_RS03055	T	T	T	T	T	T	T	C	T	T	T	T	-	-
743191	BFO_RS03055	T	T	C	C	T	T	T	T	T	T	T	T	T	T
743326	BFO_RS03055	T	T	T	T	C	T	T	T	T	T	T	T	-	-
743477	BFO_RS03055	T	T	C	T	T	T	T	T	T	T	T	-	T	T
743618	BFO_RS03060	T	T	T	T	T	T	T	G	T	T	T	T	-	-
743786	BFO_RS03060	T	T	T	T	T	T	T	C	T	T	T	-	-	-
743798	BFO_RS03060	T	C	T	T	T	T	T	T	T	T	T	-	T	T
744374	NA	T	T	T	C	T	T	C	T	T	T	T	-	T	T
750278	BFO_RS03065	T	A	T	T	T	T	T	T	T	T	T	T	T	T
750299	BFO_RS03065	T	T	T	T	T	T	T	T	C	T	T	T	T	-
750301	BFO_RS03065	T	C	T	T	T	T	T	T	T	T	T	T	T	T
750338	NA	T	C	C	T	T	T	C	T	T	T	T	T	T	-
750494	NA	T	T	T	C	T	C	T	T	T	T	T	-	T	T
750566	NA	T	T	T	T	T	T	T	T	T	C	T	T	T	T
750632	NA	T	C	T	C	C	C	T	C	C	T	T	-	-	-
750677	NA	T	T	T	T	T	T	T	T	C	T	T	T	T	-
750692	NA	T	T	T	T	T	T	T	T	A	T	T	T	T	T
750800	NA	T	T	T	T	T	T	T	C	T	T	T	-	-	-
750863	NA	C	T	T	C	C	C	T	T	C	T	T	T	-	-
753435	BFO_RS14800	T	T	T	T	A	T	T	T	T	T	T	T	T	-
757474	BFO_RS03115	T	T	T	T	T	T	C	C	C	T	T	-	-	-
757700	BFO_RS14340	T	T	T	T	C	T	T	T	T	T	T	T	-	-
757701	BFO_RS14340	T	T	T	T	A	T	T	T	T	T	T	T	-	-
758843	BFO_RS14340	T	T	T	C	T	C	C	T	C	T	T	-	T	T
759191	BFO_RS14340	T	T	T	C	T	C	T	T	T	T	T	T	T	T
760525	BFO_RS14340	T	C	T	C	C	C	C	T	C	T	T	-	C	-
760710	BFO_RS14340	T	C	T	T	T	T	T	T	T	T	T	T	-	-
760728	BFO_RS14340	T	C	T	T	T	T	T	T	T	T	T	T	-	-
761599	BFO_RS03130	T	A	A	A	A	A	A	A	A	T	T	-	-	-
761880	BFO_RS03130	T	T	C	T	C	T	C	T	C	T	T	-	-	-
761884	BFO_RS03130	T	T	C	T	C	T	C	T	C	T	T	-	-	-
764607	BFO_RS03140	T	T	T	T	C	T	T	T	T	T	T	T	-	-
764694	BFO_RS03140	T	T	T	T	T	T	C	T	C	T	T	-	T	-
764760	BFO_RS03140	T	C	T	C	C	T	T	T	T	T	T	T	-	-
764902	BFO_RS03140	C	C	C	C	C	C	T	C	C	T	T	C	C	C
764991	BFO_RS03140	T	C	T	C	C	C	T	C	C	T	T	T	T	-
765036	BFO_RS03140	T	C	T	C	C	C	T	C	T	T	T	T	-	-
765057	BFO_RS03140	T	T	C	T	T	T	T	C	T	T	T	T	T	-
765192	BFO_RS03140	T	C	T	T	T	T	T	T	T	T	T	-	-	-
765210	BFO_RS03140	T	C	T	T	T	T	T	T	T	T	T	T	-	-
765459	BFO_RS03140	T	G	T	T	T	T	T	G	T	T	T	T	-	T
765461	BFO_RS03140	T	C	T	T	T	T	T	C	T	T	T	T	T	T
765465	BFO_RS03140	T	C	T	T	T	T	T	C	T	T	T	T	T	T
765597	BFO_RS03140	T	G	T	T	T	T	T	T	T	T	T	T	-	T
765606	BFO_RS03140	T	C	T	T	T	T	T	T	T	T	T	T	T	T
765942	BFO_RS03140	T	C	T	T	T	T	T	T	T	T	T	T	-	-
765978	BFO_RS03140	T	C	T	T	T	T	T	T	T	T	T	T	T	T
765996	BFO_RS03140	T	C	T	T	T	T	T	T	T	T	T	T	T	T
766053	BFO_RS03140	T	C	T	T	T	T	T	T	T	T	T	T	-	-
766071	BFO_RS03140	T	G	T	T	T	T	T	G	T	T	T	T	T	-
766110	BFO_RS03140	T	T	T	T	T	T	T	C	T	T	T	T	T	-
766347	BFO_RS03140	T	C	T	T	T	T	T	T	T	T	T	T	T	T
766829	BFO_RS03140	T	T	C	C	C	T	T	C	T	T	T	T	-	T
766932	BFO_RS03140	T	T	T	T	T	T	T	G	T	T	T	-	-	-
766936	BFO_RS03140	T	T	T	T	T	T	T	C	T	T	T	-	-	-
766942	BFO_RS03140	T	T	T	T	T	T	T	C	T	T	T	T	-	-
767214	NA	T	T	T	C	T	T	T	T	T	T	T	T	-	-
767574	BFO_RS03150	T	T	T	C	T	T	T	T	T	T	T	T	-	T
767586	BFO_RS03150	T	T	T	G	T	T	T	T	T	T	T	T	-	T
767607	BFO_RS03150	T	T	T	C	T	T	T	T	T	T	T	T	T	-
767790	BFO_RS03150	T	T	T	C	T	T	T	T	T	T	T	-	-	-
767802	BFO_RS03150	T	T	T	C	T	T	T	T	C	T	T	-	-	-
767883	BFO_RS03150	T	T	T	T	T	T	T	T	C	T	T	-	-	-
770016	BFO_RS03150	T	C	T	T	T	T	T	T	T	T	T	T	T	T
770017	BFO_RS03150	T	C	T	T	C	T	C	T	C	T	T	-	T	-
770227	BFO_RS03150	T	C	C	T	T	T	T	T	C	C	T	-	-	-
771917	BFO_RS03155	T	T	T	T	T	T	T	G	T	T	T	T	T	T
772461	BFO_RS03160	T	G	G	T	T	T	G	T	T	T	T	-	-	-
773630	BFO_RS03160	T	T	T	T	T	T	T	T	A	T	T	T	T	-
774097	BFO_RS03160	T	T	T	T	T	T	T	T	C	T	T	-	T	-
774124	BFO_RS03160	T	T	T	T	T	T	T	T	C	T	T	-	T	-
774178	BFO_RS03160	T	T	T	T	T	T	T	T	C	T	T	T	T	T
775142	BFO_RS03165	T	C	C	C	C	C	C	C	T	C	T	T	T	-
776161	NA	T	T	T	T	T	C	T	T	T	T	T	T	-	-
776170	NA	T	A	A	A	A	T	T	T	T	T	T	T	T	-
776260	NA	T	T	T	T	T	C	T	T	T	T	T	T	-	-
776323	BFO_RS03175	T	T	T	T	T	C	T	T	T	T	T	T	-	-
777388	BFO_RS03180	A	A	A	A	A	A	T	A	T	T	T	-	-	-
778460	NA	T	T	T	T	T	T	T	T	C	T	T	-	-	-
778617	BFO_RS03185	T	T	T	T	T	T	T	C	T	T	T	T	-	T
778945	BFO_RS03185	T	T	T	T	T	G	G	G	G	T	T	-	T	-
780173	BFO_RS03190	T	T	T	T	T	T	T	T	C	T	T	T	T	T
780899	BFO_RS03195	T	T	T	T	T	T	T	T	T	C	T	-	-	-
780990	BFO_RS03195	T	T	T	T	T	C	T	T	T	C	T	-	-	-
781151	BFO_RS03195	T	T	T	T	T	C	T	T	T	T	T	-	-	-
781381	BFO_RS03195	T	T	T	T	T	T	T	T	T	C	T	-	-	-
781433	BFO_RS03195	T	T	T	T	T	C	T	T	T	C	T	-	-	-
781606	BFO_RS03195	T	T	T	T	C	T	T	T	T	T	T	T	T	T
781702	BFO_RS03195	T	T	T	T	T	T	T	C	T	C	T	-	C	-
781712	BFO_RS03195	T	T	T	T	T	T	T	C	T	C	T	-	C	-
781741	BFO_RS03195	T	T	T	T	C	T	T	C	T	C	T	-	-	-
781808	BFO_RS03195	T	T	G	T	G	T	T	G	T	G	T	-	G	-
781826	BFO_RS03195	T	T	T	T	T	T	T	A	T	A	T	-	A	-
782016	BFO_RS03195	T	T	T	T	T	T	T	T	T	A	T	T	T	T
782132	BFO_RS03195	T	T	T	T	T	T	T	G	T	G	T	T	G	-
782156	BFO_RS03195	T	T	T	T	T	T	T	T	T	C	T	T	T	T
782179	BFO_RS03195	T	C	T	T	T	T	T	T	T	T	T	T	T	T
782615	BFO_RS03195	T	T	T	T	T	T	T	T	T	C	T	-	T	-
784192	NA	T	T	T	T	T	T	T	C	T	T	T	C	-	-
784238	BFO_RS03200	T	C	T	T	C	T	T	T	T	T	T	T	T	-
784299	BFO_RS03200	T	G	G	G	G	G	G	G	T	T	T	-	-	-
784444	BFO_RS03200	T	T	T	C	T	T	T	T	C	C	T	T	T	T
786006	BFO_RS03205	T	T	T	T	T	T	T	C	T	C	T	T	T	T
786445	BFO_RS03205	T	C	C	C	C	C	C	C	C	C	T	-	T	T
787178	BFO_RS03205	T	T	T	C	T	T	T	T	C	C	T	-	-	-
787465	BFO_RS03205	T	T	C	T	T	T	T	T	T	T	T	T	T	T
787664	BFO_RS03205	T	C	C	C	C	C	C	C	C	C	T	-	-	T
787696	BFO_RS03205	T	G	T	G	G	T	T	T	G	G	T	-	-	T
787709	BFO_RS03205	T	C	T	C	C	T	T	T	C	C	T	-	-	-
787946	BFO_RS03205	C	C	T	T	T	C	T	T	C	C	T	C	-	-
788239	BFO_RS03205	T	T	C	T	T	T	T	C	T	T	T	T	T	T
788623	BFO_RS03210	T	T	G	T	T	T	T	G	T	T	T	T	-	T
788995	BFO_RS03210	T	T	T	T	T	T	A	T	T	T	T	T	T	T
789307	BFO_RS03210	T	T	C	T	T	T	T	T	T	T	T	T	-	T
789327	BFO_RS03210	T	T	C	T	T	T	T	T	T	T	T	T	-	T
789363	BFO_RS03210	T	T	C	T	T	T	T	T	T	T	T	T	-	T
789397	BFO_RS03210	T	T	C	T	T	T	T	T	T	T	T	T	-	-
789493	BFO_RS03210	T	T	C	T	T	T	T	T	T	T	T	T	-	T
789610	BFO_RS03210	G	G	G	G	G	G	T	T	T	G	T	T	G	-
789757	BFO_RS03210	T	T	C	T	T	T	T	T	T	T	T	T	-	T
789759	BFO_RS03210	T	T	G	T	T	T	T	T	T	T	T	-	-	T
790446	BFO_RS03215	T	T	C	T	T	T	T	T	T	T	T	-	-	-
790455	BFO_RS03215	T	T	C	T	T	C	T	T	C	T	T	-	-	-
791026	BFO_RS03215	T	T	C	T	T	T	T	T	T	T	T	T	T	T
791064	BFO_RS03215	T	T	C	T	T	T	T	T	T	T	T	T	T	T
791151	BFO_RS03215	T	T	C	T	T	T	C	T	C	T	T	-	-	-
791192	BFO_RS03215	T	T	C	T	T	T	T	T	T	T	T	-	-	-
791247	BFO_RS03215	T	T	C	T	T	T	T	T	T	T	T	-	-	-
791343	BFO_RS03215	T	T	T	T	T	C	T	T	T	T	T	T	T	T
791417	BFO_RS03215	T	T	C	T	T	T	T	T	T	T	T	T	-	-
791587	NA	T	T	C	T	T	T	T	T	T	T	T	T	T	T
791596	NA	T	T	C	T	T	T	T	T	T	T	T	-	-	-
791629	NA	T	T	C	T	T	T	T	T	T	T	T	-	-	-
791892	BFO_RS03220	T	T	T	C	C	T	T	C	T	T	T	T	-	-
791902	BFO_RS03220	T	G	T	G	G	T	T	T	T	T	T	T	T	-
791924	BFO_RS03220	T	A	T	A	A	A	T	T	T	A	T	T	T	-
792073	BFO_RS03220	T	T	T	T	C	T	T	T	T	T	T	T	T	T
795045	NA	T	T	T	T	T	T	C	T	T	T	T	T	T	T
795510	BFO_RS03225	T	T	T	T	T	T	T	T	C	T	T	T	-	T
796763	NA	T	T	T	T	C	T	T	T	T	T	T	T	-	T
798192	BFO_RS03230	T	C	T	T	C	T	C	T	T	C	T	T	-	T
798301	BFO_RS03230	T	C	T	T	C	T	T	T	T	C	T	T	T	T
798302	BFO_RS03230	T	G	T	T	G	T	T	T	T	G	T	T	T	T
798570	BFO_RS03230	T	T	T	T	T	T	C	T	T	T	T	T	-	T
798786	BFO_RS03230	T	C	T	T	T	T	T	T	T	T	T	T	T	T
800218	BFO_RS03230	T	C	T	T	T	T	T	C	T	T	T	T	T	T
800883	BFO_RS03230	T	C	C	C	C	T	C	C	T	T	T	T	-	T
801093	BFO_RS03230	T	C	C	C	C	C	C	T	T	T	T	T	-	T
801223	BFO_RS03230	T	T	C	C	T	T	C	T	T	T	T	T	-	T
801228	BFO_RS03235	T	T	C	C	T	T	C	T	T	T	T	T	-	T
801280	BFO_RS03235	T	T	C	C	T	T	C	C	T	T	T	T	-	-
801964	BFO_RS03240	T	T	T	T	T	A	T	T	T	T	T	T	T	T
802730	BFO_RS03240	T	C	T	T	T	T	T	T	T	T	T	T	T	T
802777	BFO_RS03240	T	G	G	G	T	G	G	T	T	T	T	-	-	-
803278	BFO_RS03240	T	T	T	C	T	T	T	T	T	T	T	T	T	T
803311	BFO_RS03250	T	T	T	C	T	T	T	T	T	T	T	T	T	T
803746	BFO_RS03250	T	T	T	C	T	T	T	T	T	T	T	-	-	-
803984	BFO_RS03250	T	T	T	C	T	T	T	T	T	T	T	T	-	-
804733	BFO_RS03250	T	T	T	T	T	T	T	T	T	C	T	T	T	T
805943	BFO_RS03260	T	T	C	C	T	C	T	T	C	T	T	T	T	-
807228	BFO_RS14815	T	T	T	T	T	T	C	T	T	T	T	T	T	T
809635	BFO_RS03280	T	T	T	A	T	T	T	T	T	T	T	T	T	-
814709	NA	T	T	C	C	C	C	T	C	T	T	T	T	T	T
818261	BFO_RS03305	T	T	T	T	T	T	T	T	T	C	T	T	-	T
818800	NA	T	T	C	T	T	T	T	T	T	T	T	-	-	-
820472	BFO_RS03330	T	C	C	C	C	C	C	C	C	T	T	-	-	-
820502	BFO_RS03330	T	C	C	C	C	C	C	C	C	T	T	-	T	-
820751	BFO_RS03335	T	C	C	C	C	C	C	C	C	T	T	-	-	-
823636	BFO_RS03335	T	T	T	T	T	T	T	T	C	T	T	T	-	T
824130	BFO_RS03335	T	T	C	T	T	T	T	C	T	T	T	T	T	T
825366	BFO_RS03345	T	C	T	T	T	T	T	T	T	T	T	T	-	-
827644	BFO_RS03355	T	C	T	T	T	T	T	T	T	T	T	T	T	T
828726	BFO_RS03355	C	C	T	T	C	C	C	T	C	T	T	-	-	-
828811	BFO_RS03355	T	T	C	T	T	T	T	C	T	T	T	T	T	T
828823	BFO_RS03355	T	T	C	T	T	T	T	C	T	T	T	T	T	T
835965	BFO_RS03385	T	T	T	T	C	C	C	C	T	C	T	-	-	-
836191	BFO_RS03385	T	C	T	T	T	T	T	C	T	T	T	-	-	-
836511	BFO_RS03385	T	T	T	T	T	T	C	T	T	T	T	-	-	-
836763	BFO_RS03390	T	C	T	T	T	T	T	T	T	C	T	T	-	T
837243	BFO_RS03390	T	C	C	T	T	T	T	T	T	C	T	T	-	-
837943	BFO_RS03390	T	T	A	T	T	T	T	T	A	A	T	T	-	-
838814	BFO_RS03395	T	T	T	T	T	T	T	T	C	T	T	-	-	-
839008	BFO_RS03395	T	T	T	T	T	T	T	T	C	T	T	T	T	-
840241	BFO_RS03395	T	T	T	C	T	C	C	T	T	T	T	T	-	T
844652	BFO_RS03415	T	T	T	C	T	C	T	T	T	T	T	-	T	-
844820	BFO_RS03415	T	T	T	T	T	T	T	T	C	T	T	T	T	T
845067	BFO_RS03420	T	T	T	T	T	T	T	A	T	T	T	T	T	T
845082	BFO_RS03420	T	T	T	T	T	T	T	C	T	T	T	T	T	T
845163	BFO_RS03420	T	T	T	T	T	T	T	T	C	T	T	-	T	T
845236	BFO_RS03420	T	T	T	T	T	T	T	T	C	T	T	T	T	T
845343	BFO_RS03420	T	T	T	T	T	T	T	T	C	T	T	-	T	T
845454	BFO_RS03420	T	T	T	T	T	T	T	T	C	T	T	T	T	T
845638	BFO_RS03420	T	T	T	T	T	T	T	C	C	T	T	T	T	T
845718	BFO_RS03420	T	T	T	A	T	T	T	A	T	T	T	T	T	T
845721	BFO_RS03420	T	T	T	T	T	T	T	C	T	T	T	T	T	T
846106	BFO_RS03420	T	T	T	T	T	C	T	T	T	T	T	-	T	T
846169	BFO_RS03420	T	T	T	T	T	C	T	T	T	T	T	T	T	-
846275	NA	C	C	T	T	T	T	T	T	C	T	T	-	T	T
846422	NA	T	T	T	T	T	T	T	C	T	T	T	T	T	-
846683	BFO_RS03425	T	T	C	T	C	T	C	T	T	T	T	-	T	-
846722	BFO_RS03430	T	T	C	T	C	C	C	C	C	T	T	-	-	T
847130	BFO_RS03430	T	T	T	C	T	T	T	C	T	T	T	T	-	-
847175	BFO_RS03430	T	T	C	C	T	T	T	T	T	C	T	T	T	-
847265	BFO_RS03430	T	T	C	T	C	T	T	T	C	C	T	-	T	T
847717	BFO_RS03435	T	T	T	C	T	T	T	C	T	T	T	-	-	-
847724	BFO_RS03435	T	T	T	C	T	T	T	T	T	T	T	T	T	-
847942	BFO_RS03435	T	T	T	C	T	C	T	C	T	T	T	-	-	-
848158	BFO_RS03435	T	T	T	T	T	T	T	C	T	T	T	T	T	T
848566	BFO_RS03435	T	T	T	T	T	T	T	C	T	T	T	T	-	T
850224	BFO_RS03440	T	T	C	C	C	C	T	T	C	C	T	-	-	-
850554	NA	T	T	T	C	T	C	T	T	C	T	T	-	T	T
850911	BFO_RS03450	T	T	T	T	C	T	T	T	T	T	T	T	T	-
851032	BFO_RS03450	T	T	T	C	T	T	T	T	T	T	T	T	T	T
851308	BFO_RS03450	T	T	C	C	T	C	T	C	C	T	T	-	T	T
852636	BFO_RS03450	T	T	C	T	T	T	T	T	T	T	T	T	T	T
852941	BFO_RS03450	T	T	T	T	T	T	T	T	T	G	T	T	T	-
854196	NA	T	T	T	T	C	C	C	T	C	T	T	T	T	T
854568	BFO_RS03455	T	C	C	C	C	C	C	C	C	C	T	-	-	-
854577	BFO_RS03455	T	T	T	T	C	T	C	C	C	C	T	T	-	-
854652	BFO_RS03460	T	T	T	C	T	C	C	T	T	C	T	T	-	-
854653	BFO_RS03460	T	T	T	G	T	G	G	T	T	G	T	T	-	-
854677	BFO_RS03460	T	T	T	T	T	C	C	T	T	C	T	T	-	-
854803	BFO_RS03460	T	T	T	C	C	T	T	T	C	T	T	T	T	-
855345	BFO_RS03460	T	C	T	T	T	T	T	T	T	T	T	-	T	-
855380	BFO_RS03460	T	T	T	T	C	T	T	T	T	T	T	T	T	T
855410	BFO_RS03460	T	T	C	C	T	T	T	T	C	T	T	-	-	C
855413	BFO_RS03460	T	T	C	C	T	T	T	T	C	T	T	-	T	T
855611	BFO_RS03465	T	T	T	A	T	T	T	T	T	T	T	-	-	-
855866	BFO_RS03465	T	T	T	T	T	T	T	T	C	T	T	T	T	-
855869	BFO_RS03465	T	T	T	T	T	T	T	T	C	T	T	T	T	-
855899	BFO_RS03465	T	T	T	T	T	T	T	T	A	T	T	T	T	-
856602	BFO_RS03465	T	G	G	T	G	T	G	T	T	G	T	-	-	-
858760	BFO_RS03470	T	C	C	C	C	T	T	T	C	T	T	-	-	C
858761	BFO_RS03470	T	C	C	C	C	T	T	T	C	T	T	C	-	C
858955	BFO_RS03470	T	T	T	T	T	T	C	T	T	T	T	-	-	-
858961	BFO_RS03470	T	T	T	T	T	T	C	T	T	T	T	-	-	-
859039	BFO_RS03470	T	T	T	T	T	T	C	T	C	T	T	-	-	-
859063	BFO_RS03480	T	T	T	T	T	T	A	T	T	T	T	T	T	-
859328	BFO_RS03480	T	T	T	T	T	T	T	C	T	T	T	T	T	T
859886	BFO_RS03485	T	T	T	C	T	T	T	T	C	C	T	T	T	T
860743	BFO_RS03485	T	C	T	T	T	T	C	T	T	T	T	T	T	T
861020	BFO_RS03490	A	T	T	T	T	T	T	T	T	T	T	T	T	-
861633	BFO_RS03490	T	C	T	T	T	T	T	T	T	T	T	T	-	T
862565	BFO_RS03490	T	C	T	T	T	T	T	T	T	T	T	T	T	T
862871	NA	T	A	T	T	T	T	T	T	T	T	T	T	-	-
862880	NA	T	C	C	C	C	C	C	C	C	C	T	T	-	-
862884	NA	T	C	C	C	C	C	C	C	C	C	T	T	-	-
863122	NA	T	T	T	A	T	T	T	T	A	T	T	T	T	T
863309	NA	T	T	T	C	T	T	T	T	T	T	T	T	T	T
865101	BFO_RS03505	T	T	T	T	T	T	C	T	T	T	T	T	-	T
866614	BFO_RS03505	T	T	T	T	T	T	T	C	T	T	T	T	T	-
866789	BFO_RS03505	T	T	T	C	C	C	C	T	C	C	T	T	-	-
867014	BFO_RS03505	T	T	T	T	C	T	C	T	C	T	T	T	T	T
867061	BFO_RS03505	T	T	T	C	T	T	T	T	C	T	T	T	T	T
867157	BFO_RS03505	T	T	T	T	T	T	C	T	T	T	T	T	-	T
867172	NA	T	T	C	C	C	T	C	C	C	T	T	T	-	T
867379	BFO_RS03510	T	T	T	C	C	T	C	C	C	T	T	T	-	T
867790	BFO_RS03510	T	T	T	T	C	T	T	T	T	T	T	T	-	-
868410	BFO_RS03510	T	C	T	C	T	T	T	T	T	C	T	T	T	T
869086	BFO_RS03515	T	T	C	C	T	C	T	T	T	C	T	-	-	-
869559	BFO_RS03515	T	C	T	C	T	C	T	T	T	C	T	-	T	T
869563	BFO_RS03520	T	C	T	C	T	C	T	T	T	C	T	-	T	T
869811	BFO_RS03520	C	T	C	T	C	C	C	T	C	T	T	T	-	T
870872	BFO_RS03525	T	T	C	T	C	T	T	T	T	T	T	T	T	-
870928	BFO_RS03525	T	T	C	T	C	T	T	T	T	T	T	T	T	T
871061	BFO_RS03530	T	T	T	T	T	T	T	T	C	T	T	T	T	T
872504	NA	T	T	T	T	T	T	T	T	C	T	T	T	-	T
872510	BFO_RS03535	T	T	T	C	T	C	T	T	T	C	T	T	T	-
872522	BFO_RS03535	T	T	T	C	T	C	T	T	T	C	T	T	-	T
872829	BFO_RS03535	T	T	T	G	T	G	T	T	T	G	T	T	T	-
872837	BFO_RS03540	T	T	T	G	T	G	T	T	T	G	T	T	T	-
873098	BFO_RS03540	T	T	T	C	T	T	T	T	T	C	T	T	-	T
873128	BFO_RS03540	T	T	T	C	T	T	T	T	T	C	T	T	-	T
873223	BFO_RS03540	T	T	T	T	C	T	T	T	T	T	T	T	T	T
873227	BFO_RS03540	T	C	T	T	T	T	T	T	T	T	T	T	T	T
873516	BFO_RS03540	T	T	T	T	C	T	T	T	T	T	T	T	-	-
873557	BFO_RS03540	T	T	T	T	G	T	T	T	T	T	T	-	T	-
873593	BFO_RS03540	T	T	T	T	C	T	T	T	T	T	T	T	T	T
873643	BFO_RS03540	T	T	T	G	T	T	T	T	T	T	T	T	T	T
874484	BFO_RS03545	T	T	T	T	C	T	T	T	T	T	T	T	T	-
874499	BFO_RS03545	T	T	T	T	C	T	T	T	T	T	T	T	-	-
874886	BFO_RS03545	T	T	T	T	T	C	T	T	T	T	T	T	T	T
875736	BFO_RS03545	T	T	T	T	G	T	T	T	T	T	T	-	-	-
875749	BFO_RS03545	T	T	T	T	C	T	T	T	T	T	T	T	-	-
875754	BFO_RS03545	T	T	T	T	C	T	T	T	T	T	T	T	-	-
875757	BFO_RS03545	T	T	T	T	G	T	T	T	T	T	T	T	-	-
875781	BFO_RS03545	T	T	T	T	C	T	T	T	T	T	T	T	-	-
875802	NA	T	T	T	T	C	T	T	T	T	T	T	T	T	-
877382	BFO_RS03555	T	T	T	T	T	T	T	C	T	T	T	-	-	T
877553	BFO_RS03555	T	C	T	T	T	C	G	T	T	C	T	-	T	-
878085	BFO_RS03555	T	T	T	T	T	T	C	T	T	T	T	T	T	T
878332	BFO_RS03555	T	T	T	T	T	T	T	G	T	T	T	T	-	-
878344	NA	T	C	T	T	T	T	T	C	C	T	T	T	-	T
878505	BFO_RS03560	T	T	C	C	T	T	C	T	T	T	T	T	T	T
878800	BFO_RS03560	T	G	T	T	T	T	T	T	G	T	T	-	-	-
879326	BFO_RS03560	T	A	T	T	T	T	T	T	T	T	T	T	T	T
879458	BFO_RS03560	T	T	T	T	T	T	T	T	C	T	T	T	-	T
879491	BFO_RS03560	T	T	T	T	T	T	T	T	G	T	T	T	T	-
879506	BFO_RS03560	T	T	T	C	T	C	T	T	T	C	T	-	T	-
879511	BFO_RS03560	T	T	T	C	T	C	T	T	T	C	T	-	T	-
879782	BFO_RS03565	T	T	C	T	C	T	T	T	T	T	T	T	T	T
880249	BFO_RS03565	T	T	T	T	T	C	T	T	T	T	T	T	T	-
881014	BFO_RS03570	T	T	T	C	T	C	C	T	T	T	T	T	-	T
881941	BFO_RS03580	T	T	C	C	T	C	C	T	C	T	T	-	-	-
882064	BFO_RS03580	T	T	C	T	T	C	C	T	T	T	T	-	-	T
882851	BFO_RS03580	T	T	T	C	T	T	T	T	T	T	T	T	T	T
882904	BFO_RS03580	T	C	C	T	T	C	T	T	T	T	T	T	T	T
882933	BFO_RS03580	T	T	T	C	T	T	T	T	T	T	T	T	T	T
883645	BFO_RS03580	T	A	T	T	T	T	T	T	T	T	T	T	T	T
883684	BFO_RS03580	T	C	C	T	T	T	C	T	T	T	T	-	-	-
883739	BFO_RS03580	T	T	T	T	T	T	A	T	T	T	T	T	T	T
883774	BFO_RS03580	T	T	T	T	T	C	T	T	T	T	T	T	-	-
883823	BFO_RS03580	T	T	T	T	T	T	C	T	T	T	T	T	T	T
883974	BFO_RS03580	T	T	C	C	T	T	C	T	T	T	T	-	-	-
884020	BFO_RS03580	T	T	C	C	T	T	C	T	T	T	T	-	-	-
884031	BFO_RS03580	T	T	C	C	T	T	C	T	T	T	T	-	-	-
884211	BFO_RS03580	T	A	A	A	A	G	A	G	A	T	T	-	-	-
884212	BFO_RS03580	T	G	G	G	G	G	G	G	G	T	T	-	-	-
884248	BFO_RS03580	T	A	T	T	T	T	T	T	T	T	T	T	-	-
884608	BFO_RS03580	T	C	T	C	C	T	T	T	T	T	T	T	T	T
885916	BFO_RS03580	T	T	T	T	T	T	T	C	T	T	T	T	-	T
886347	BFO_RS03580	T	C	T	C	T	T	C	C	T	T	T	-	-	-
887464	BFO_RS03585	T	A	T	T	T	T	T	T	T	T	T	T	T	T
887604	BFO_RS03585	T	C	C	C	C	C	C	T	C	C	T	-	-	-
887727	BFO_RS03585	T	T	T	T	T	T	C	C	T	T	T	-	C	-
888396	BFO_RS03585	T	T	T	T	C	T	C	T	T	T	T	T	-	-
888430	BFO_RS03585	T	T	T	T	T	C	T	T	T	T	T	T	T	T
888451	BFO_RS03585	T	C	C	T	T	T	T	C	T	T	T	T	T	T
888705	BFO_RS03585	T	T	A	T	T	T	T	T	T	T	T	T	T	T
888860	BFO_RS03585	T	G	T	T	T	T	T	T	T	T	T	T	-	-
888924	BFO_RS03585	T	C	C	T	C	C	C	C	T	T	T	-	-	-
889378	BFO_RS03585	T	T	C	T	T	T	T	T	T	T	T	T	T	-
889688	BFO_RS03590	T	T	G	T	G	G	G	T	T	T	T	-	-	T
889893	BFO_RS03590	T	T	A	T	T	T	T	T	A	T	T	T	T	T
890217	BFO_RS03590	T	T	T	T	C	C	T	T	T	T	T	T	-	T
891183	BFO_RS03595	T	T	T	T	C	T	C	T	T	T	T	T	-	-
891184	BFO_RS03595	T	T	T	T	C	T	C	T	T	T	T	-	-	-
892846	BFO_RS03600	C	T	T	T	T	T	T	T	T	T	T	-	C	-
893571	BFO_RS03600	T	T	T	T	G	T	G	T	T	T	T	-	-	-
893721	BFO_RS03600	T	T	T	T	C	T	C	T	T	T	T	T	-	-
894359	BFO_RS03600	T	T	T	T	A	T	A	T	T	T	T	T	-	T
894390	BFO_RS03600	T	T	C	T	C	T	C	T	C	T	T	T	C	-
894443	BFO_RS03600	T	T	T	T	C	T	C	T	T	T	T	-	-	-
894446	BFO_RS03600	T	T	T	T	C	T	C	T	T	T	T	-	-	-
894459	BFO_RS03600	T	T	T	T	T	T	C	T	T	T	T	-	C	-
894510	BFO_RS03600	T	T	T	T	A	T	T	T	T	T	T	T	T	T
894588	BFO_RS03600	T	T	T	T	C	T	C	T	T	T	T	T	-	T
895067	BFO_RS03600	T	T	C	T	T	T	T	T	C	T	T	T	T	T
895409	BFO_RS03600	T	T	T	T	C	T	T	T	T	T	T	-	T	-
895422	BFO_RS03600	T	T	T	T	C	T	T	T	T	T	T	-	T	-
895499	BFO_RS03600	T	T	T	T	T	T	C	T	T	T	T	-	-	-
895767	BFO_RS03600	T	T	T	T	T	T	A	T	T	T	T	-	-	-
895885	BFO_RS03605	T	T	T	T	C	C	C	T	T	T	T	T	-	-
895908	BFO_RS03605	T	T	T	T	C	C	C	T	T	T	T	-	-	-
895986	BFO_RS03605	T	T	T	T	C	T	C	T	T	T	T	-	T	-
896381	BFO_RS03605	T	C	C	C	C	C	C	C	C	C	T	-	-	-
896388	BFO_RS03605	T	T	T	T	A	T	T	T	T	T	T	T	T	-
899865	BFO_RS03605	T	T	T	T	T	T	T	C	T	T	T	-	-	-
900342	BFO_RS03610	T	C	T	T	T	T	T	C	T	T	T	-	-	-
900351	BFO_RS03610	T	T	T	T	T	T	T	C	T	T	T	-	-	-
900702	BFO_RS03620	T	T	T	T	T	T	T	T	T	C	T	-	C	-
900765	BFO_RS03625	T	T	T	T	T	T	T	C	T	T	T	T	T	T
901101	BFO_RS03625	T	T	T	T	T	T	T	T	T	C	T	-	-	-
901264	BFO_RS03625	T	T	T	T	T	T	T	T	T	C	T	T	T	T
901341	BFO_RS03625	T	T	T	T	T	T	T	T	C	T	T	-	T	T
901806	BFO_RS03625	T	T	T	C	C	C	T	T	C	T	T	T	-	-
901851	BFO_RS03625	T	T	T	T	T	T	T	T	G	T	T	-	G	-
902018	BFO_RS03630	T	C	T	T	T	T	T	T	T	T	T	T	T	-
902261	BFO_RS03630	T	T	T	T	T	T	C	T	C	T	T	T	-	-
902441	BFO_RS03630	T	T	T	T	T	T	T	T	C	T	T	-	-	T
902453	BFO_RS03630	T	T	T	C	T	C	T	T	T	T	T	T	-	-
902495	BFO_RS03630	T	T	T	C	T	C	C	T	C	T	T	T	-	-
902621	BFO_RS03630	T	C	T	T	T	T	T	T	C	T	T	-	-	-
902648	BFO_RS03630	T	C	T	T	T	T	T	T	T	T	T	T	-	T
902687	BFO_RS03630	T	T	T	T	T	T	T	T	C	T	T	T	-	-
902741	BFO_RS03630	T	T	T	C	T	C	T	T	T	T	T	-	T	-
903141	BFO_RS03630	T	T	T	C	T	C	C	T	C	T	T	-	-	-
903201	BFO_RS03630	T	T	T	T	T	T	C	T	C	T	T	-	-	-
903601	BFO_RS03635	T	T	T	C	T	C	C	T	T	T	T	-	C	-
903650	BFO_RS03635	A	T	A	T	T	T	T	T	T	A	T	A	-	-
903764	BFO_RS03635	T	T	T	T	T	T	T	C	T	T	T	-	-	-
903914	BFO_RS03635	T	T	T	T	T	T	C	T	T	T	T	T	-	-
903981	BFO_RS03635	T	C	T	T	T	T	C	C	T	T	T	-	-	-
904013	BFO_RS03640	T	C	T	T	T	T	T	C	C	T	T	T	T	-
904052	BFO_RS03640	T	T	T	T	T	T	C	T	T	T	T	T	-	-
904866	BFO_RS03645	T	T	T	T	T	T	T	C	T	T	T	T	T	-
905163	BFO_RS03645	T	C	T	T	T	T	T	T	C	T	T	-	T	T
905223	BFO_RS03645	T	C	T	T	T	T	T	T	C	T	T	-	-	-
905475	BFO_RS03645	T	A	T	T	T	T	A	T	A	T	T	-	-	-
906420	BFO_RS03645	T	C	T	T	T	T	T	T	T	T	T	T	-	T
907896	BFO_RS03650	T	T	T	T	T	T	C	T	C	T	T	T	T	T
908485	BFO_RS03660	T	T	T	G	T	G	T	T	G	G	T	-	T	-
908490	BFO_RS03660	T	T	T	C	T	C	T	T	C	C	T	T	-	-
909187	BFO_RS03665	T	T	T	T	T	C	T	T	T	T	T	T	T	T
910767	BFO_RS03665	T	A	A	A	T	A	A	T	T	A	T	-	-	T
911171	BFO_RS03670	T	C	T	C	T	T	T	T	T	T	T	-	T	T
911245	BFO_RS03670	T	C	C	T	C	T	T	C	T	T	T	T	-	-
911316	BFO_RS03670	T	T	C	C	C	T	T	C	T	T	T	-	-	-
911382	BFO_RS03670	T	T	T	T	T	T	A	T	T	T	T	T	-	-
911412	BFO_RS03670	T	C	T	C	C	C	C	C	T	T	T	-	-	-
911431	BFO_RS03670	T	C	T	C	C	C	T	C	T	T	T	-	-	-
911441	BFO_RS03670	T	C	T	C	C	C	C	C	T	T	T	-	-	-
911523	BFO_RS03670	T	T	T	T	T	T	T	T	A	T	T	T	T	-
921471	NA	T	C	C	T	T	T	T	C	T	T	T	T	T	T
921925	BFO_RS03700	T	C	T	T	T	C	T	T	C	T	T	-	-	T
922023	BFO_RS03700	T	T	T	C	T	C	C	T	T	C	T	T	-	-
922560	BFO_RS03700	T	T	T	T	T	T	T	C	T	T	T	T	-	-
922726	BFO_RS03700	T	C	C	C	T	T	C	C	C	C	T	-	-	-
922825	BFO_RS03700	T	G	T	T	T	T	T	G	T	T	T	T	T	T
923898	BFO_RS03700	T	T	C	C	C	T	T	T	T	C	T	-	C	-
923961	BFO_RS03700	T	T	T	T	A	T	T	T	T	T	T	-	-	-
924171	BFO_RS03705	T	C	C	C	C	T	T	C	T	C	T	C	C	-
924648	BFO_RS03705	T	T	T	T	T	T	T	C	T	T	T	T	-	T
924699	BFO_RS03705	T	T	T	T	T	T	T	C	T	T	T	-	-	-
925083	BFO_RS03705	T	T	T	T	T	T	T	C	C	T	T	T	-	T
926319	BFO_RS03705	T	T	C	T	T	T	T	T	T	T	T	T	T	T
926742	BFO_RS03705	T	C	T	T	T	T	T	T	C	T	T	T	T	T
926810	BFO_RS03705	T	T	T	C	T	T	T	T	T	T	T	T	T	T
926907	BFO_RS03705	T	A	A	T	A	A	A	A	A	T	T	-	-	-
926910	BFO_RS03705	T	C	C	T	C	C	C	C	C	T	T	-	-	-
927513	BFO_RS03705	T	T	T	T	T	C	T	T	T	T	T	-	-	-
928173	BFO_RS03710	T	T	T	T	T	C	T	T	T	T	T	T	T	-
928433	BFO_RS03710	T	T	C	C	C	T	T	C	T	C	T	-	T	T
928476	BFO_RS03710	T	T	A	A	T	A	T	A	A	A	T	-	T	T
930132	BFO_RS03715	T	G	T	G	G	G	G	G	T	T	T	-	-	-
930165	BFO_RS03715	T	T	T	C	T	T	T	T	T	T	T	-	-	-
930839	BFO_RS03715	T	T	T	T	T	T	T	C	T	T	T	-	-	T
931449	BFO_RS03720	T	T	C	T	T	T	T	T	T	T	T	T	T	T
932120	BFO_RS03720	T	T	T	C	T	T	T	T	T	T	T	-	-	-
932178	BFO_RS03720	T	T	T	C	T	T	T	T	T	T	T	T	T	T
933351	BFO_RS03730	T	T	T	C	T	T	C	T	T	T	T	-	-	-
933460	BFO_RS03730	T	T	T	G	T	T	G	T	T	T	T	T	-	-
934041	BFO_RS03730	T	T	T	G	T	T	T	T	T	T	T	T	-	-
934093	BFO_RS03730	T	T	T	T	C	T	T	T	C	T	T	T	T	-
934107	BFO_RS03730	T	T	T	C	T	T	T	T	T	T	T	T	T	-
934116	BFO_RS03730	T	T	T	C	T	T	T	T	T	T	T	T	T	-
935019	BFO_RS03730	T	T	T	C	C	C	T	T	T	C	T	-	-	-
935889	BFO_RS03730	T	T	T	T	T	T	T	T	T	C	T	T	T	-
935922	BFO_RS03730	T	T	T	C	T	T	T	T	T	T	T	T	-	T
936006	BFO_RS03730	T	T	C	C	T	T	C	T	C	T	T	T	-	-
936015	BFO_RS03730	T	T	T	A	T	T	T	T	T	T	T	T	-	-
936033	BFO_RS03730	T	T	T	C	T	T	T	T	T	T	T	T	T	-
936198	BFO_RS03730	T	T	T	A	T	T	T	T	T	T	T	T	T	-
936255	BFO_RS03730	T	T	T	C	T	T	T	T	T	T	T	T	-	-
936310	BFO_RS03730	T	T	T	C	T	T	T	T	T	T	T	T	-	-
936483	BFO_RS03730	T	T	T	A	T	T	T	T	T	T	T	T	-	T
936492	BFO_RS03730	T	T	T	C	T	T	T	T	T	T	T	-	-	-
936651	BFO_RS03730	T	T	T	C	T	T	T	T	T	T	T	-	-	-
936657	BFO_RS03730	T	T	T	C	T	T	T	T	T	T	T	-	-	-
936801	BFO_RS03730	T	T	T	G	T	T	T	T	T	T	T	T	-	T
936804	BFO_RS03730	T	T	T	C	T	T	T	T	T	T	T	T	-	T
936837	BFO_RS03730	T	T	T	C	T	T	T	T	T	T	T	T	-	T
936873	BFO_RS03730	T	T	T	C	T	T	T	T	T	T	T	T	-	T
936999	BFO_RS03730	T	T	T	C	T	T	T	T	T	T	T	T	-	-
937206	BFO_RS03730	T	T	T	C	T	T	T	T	T	T	T	T	T	T
937207	BFO_RS03730	T	T	T	C	T	T	T	T	T	T	T	-	-	T
937506	BFO_RS03730	T	T	T	C	T	T	T	T	T	T	T	T	-	T
937560	BFO_RS03735	T	T	T	A	T	T	T	T	T	T	T	-	-	-
937584	BFO_RS03735	T	T	T	A	T	T	T	T	T	T	T	-	-	-
937679	BFO_RS03735	T	T	T	C	T	T	T	T	T	T	T	-	-	-
937718	BFO_RS03735	T	T	T	A	T	T	T	T	T	T	T	-	-	T
937772	BFO_RS03735	T	T	T	G	T	T	T	T	G	T	T	-	-	-
938326	BFO_RS03735	T	T	T	T	T	T	T	T	C	C	T	T	T	T
938439	BFO_RS03735	T	T	T	T	T	T	T	T	T	C	T	T	T	T
939205	BFO_RS03745	T	T	T	T	T	T	T	T	C	T	T	-	-	-
939329	BFO_RS03745	T	T	T	T	T	T	T	C	T	T	T	T	-	T
940375	BFO_RS03755	T	T	T	T	T	T	T	T	C	T	T	T	T	T
940795	BFO_RS03755	T	T	T	T	T	T	T	T	C	T	T	T	T	T
949010	BFO_RS03755	T	C	C	T	T	T	T	T	T	T	T	T	T	T
949130	BFO_RS03755	T	T	T	C	T	C	C	T	C	T	T	T	T	-
949650	NA	T	T	T	A	T	A	A	T	T	A	T	-	-	-
949767	BFO_RS03790	T	T	T	A	T	A	A	T	T	T	T	T	T	-
949810	BFO_RS03790	T	T	T	C	T	C	C	T	T	T	T	T	T	T
949863	BFO_RS03790	T	C	C	T	T	T	T	T	T	T	T	T	T	T
950289	BFO_RS03795	T	T	T	C	C	C	C	T	T	T	T	-	T	-
951745	BFO_RS03800	T	T	T	T	C	T	T	T	C	T	T	-	-	-
951747	BFO_RS03800	T	T	T	T	C	T	T	T	C	T	T	-	-	-
951946	BFO_RS03800	T	T	T	T	C	T	T	T	T	T	T	T	T	-
952158	BFO_RS03805	T	T	T	T	C	T	T	T	T	T	T	T	-	T
961626	BFO_RS03840	T	C	T	C	C	T	T	C	C	T	T	T	-	-
962141	BFO_RS03845	T	C	T	C	C	T	T	C	C	T	T	-	T	-
962174	BFO_RS03845	C	C	T	T	C	T	T	C	C	T	T	-	-	-
962177	BFO_RS03845	T	C	T	T	C	T	T	C	C	T	T	-	-	-
962645	BFO_RS03845	T	T	T	T	T	T	T	C	C	T	T	T	-	-
963340	BFO_RS03845	T	T	T	T	T	C	T	T	T	T	T	T	T	T
963377	BFO_RS03845	T	T	T	T	T	T	T	T	C	T	T	-	-	-
964450	BFO_RS03855	T	G	T	T	G	T	T	T	T	T	T	T	T	T
964942	BFO_RS03860	T	G	T	T	G	T	T	T	T	T	T	T	T	T
965586	NA	C	C	C	C	C	C	C	C	C	T	T	T	-	-
965727	NA	T	C	C	T	C	C	T	C	T	T	T	-	-	-
966432	BFO_RS03870	T	T	T	G	T	G	G	T	T	T	T	T	T	T
966438	BFO_RS03870	T	T	T	C	T	C	C	T	T	T	T	T	T	T
[truncated: 62,415 more rows]

## Sheet: Supplementary Table 2 B
pos	ATCC 43037	3313	9610	92A2	KS16	UB20	UB4	UB22	NSLK	NSLJ	PCA0088	PCA0198	PCA0332	G12
10	C	C	C	C	C	C	C	C	C	A	-	A	A	-
11	C	G	G	G	G	G	G	G	G	T	-	T	T	-
12	T	T	T	T	T	T	T	T	T	G	-	G	G	-
13	C	A	A	A	A	A	A	A	A	T	-	T	T	-
14	C	C	C	C	C	C	C	C	C	T	-	T	-	-
15	T	A	A	A	A	A	A	A	A	C	-	C	C	-
16	C	A	A	A	A	A	A	A	A	C	-	C	C	-
19	C	A	A	A	A	A	A	A	A	T	-	T	T	-
21	C	T	C	T	C	C	C	C	C	C	-	C	C	-
22	T	A	G	A	G	G	G	G	G	G	-	G	G	-
23	C	G	T	G	T	T	T	T	T	T	-	T	T	-
24	C	G	T	G	T	T	T	T	T	T	-	T	T	-
25	T	T	C	T	C	C	C	C	C	C	-	C	C	-
26	C	T	G	T	G	G	G	G	G	G	-	G	G	-
27	T	T	G	T	G	G	G	G	G	G	-	G	G	-
28	C	A	A	A	A	A	A	A	A	A	-	A	A	-
29	C	A	A	A	A	A	T	T	A	A	-	T	T	-
30	C	A	A	A	A	A	A	A	A	A	-	A	A	-
31	T	A	A	T	A	A	C	T	A	A	-	C	C	-
32	C	A	A	T	A	A	C	G	A	A	-	C	C	-
33	C	T	T	T	T	T	G	C	T	T	-	G	G	-
34	C	C	C	A	C	C	T	C	C	C	G	T	T	-
35	C	T	T	A	T	T	G	A	T	T	C	G	G	-
36	T	T	T	A	T	T	T	T	T	T	T	T	T	-
37	T	T	T	G	T	T	A	C	T	T	-	A	A	-
38	C	T	T	T	T	T	C	T	T	T	-	C	C	-
39	C	G	G	A	G	G	C	T	G	G	-	-	C	-
40	C	C	C	T	C	C	A	T	C	C	T	A	A	-
41	C	G	G	T	G	G	C	A	G	G	-	-	C	-
42	C	T	T	A	T	T	G	C	T	T	-	G	G	T
43	T	T	T	C	T	T	C	G	T	T	-	-	C	T
44	T	C	C	T	C	C	A	A	C	C	-	A	A	C
45	T	T	T	C	T	T	T	T	T	T	-	T	T	-
46	T	A	A	C	A	A	A	G	A	A	-	A	A	-
47	C	T	T	T	T	T	A	A	T	T	-	A	A	-
48	C	T	T	T	T	T	C	T	T	T	-	C	C	-
49	C	T	T	T	T	T	A	T	T	T	-	A	A	-
50	T	T	T	C	T	T	A	T	T	T	-	A	A	-
51	T	T	T	A	T	T	T	A	T	T	-	T	T	-
52	C	T	T	A	T	T	T	T	T	T	-	T	T	T
53	C	A	A	T	A	A	G	G	A	A	-	G	G	A
54	T	C	C	C	C	C	A	C	C	C	-	A	A	-
55	C	G	G	A	G	G	C	T	G	G	-	-	C	G
56	T	G	G	G	G	G	C	T	G	G	-	C	-	G
57	C	G	G	A	G	G	A	C	G	G	-	A	A	G
58	T	T	T	T	T	T	T	C	T	T	-	T	T	T
59	C	T	T	T	T	T	T	A	T	T	-	T	T	T
60	C	T	T	A	T	T	A	C	T	T	-	A	A	T
61	T	C	C	A	C	C	A	A	C	C	-	A	A	-
62	C	T	T	A	T	T	C	T	T	T	-	C	A	T
63	T	G	G	A	G	G	C	C	G	G	-	-	A	G
64	T	C	C	T	C	C	A	T	C	C	-	A	T	C
65	C	C	C	A	C	C	T	T	C	C	-	T	A	-
66	C	A	A	C	A	A	T	G	A	A	-	T	C	A
67	C	A	A	T	A	A	A	G	A	A	-	A	T	A
68	T	A	A	G	A	A	A	A	A	A	-	A	-	A
69	T	G	G	G	G	G	T	C	G	G	-	T	G	G
70	T	G	G	A	G	G	A	A	G	G	-	A	A	G
71	C	A	A	T	A	A	T	A	A	A	-	T	T	A
72	C	A	A	G	A	A	G	T	A	A	-	G	G	A
73	T	A	A	T	A	A	T	C	A	A	-	T	T	A
74	C	A	A	A	A	A	C	C	A	A	-	C	A	A
75	T	A	A	T	A	A	A	A	A	A	-	A	T	A
76	T	A	A	T	A	A	T	T	A	A	-	T	T	A
77	C	T	T	G	T	T	T	A	T	T	-	T	G	T
78	T	A	A	A	A	A	C	G	A	A	-	C	A	A
79	T	T	T	T	T	T	A	T	T	T	-	A	T	T
80	T	A	A	A	A	A	G	T	A	A	-	G	A	A
81	T	C	C	T	C	C	A	T	C	C	-	A	T	-
82	C	T	T	T	T	T	G	T	T	T	-	A	T	T
83	C	T	T	A	T	T	C	T	T	T	-	-	A	T
84	C	T	T	A	T	T	G	T	T	T	-	G	A	T
85	C	T	T	C	T	T	A	T	T	T	-	A	C	T
86	C	A	A	G	A	A	A	T	A	A	-	A	G	A
87	C	T	T	A	T	T	G	T	T	T	-	G	-	T
88	C	T	T	A	T	T	C	C	T	T	-	C	-	T
89	T	C	C	T	C	C	G	A	C	C	-	-	-	C
90	C	C	C	C	C	C	A	G	C	C	-	A	-	C
91	T	T	T	A	T	T	A	C	T	T	-	A	-	T
92	C	T	T	T	T	T	G	A	T	T	-	G	-	T
93	C	T	T	A	T	T	A	A	T	T	-	A	A	T
94	C	T	T	A	T	T	A	A	T	T	-	A	A	T
95	T	T	T	A	T	T	T	G	T	T	-	T	T	T
96	T	A	A	A	A	A	C	A	A	A	-	C	-	A
97	C	T	T	T	T	T	C	T	T	T	-	C	-	T
98	T	T	T	T	T	T	C	A	T	T	-	C	-	T
99	C	C	C	A	C	C	T	A	C	C	-	T	-	C
100	T	A	A	T	A	A	T	T	A	A	-	T	-	A
101	C	A	A	G	A	A	C	A	A	A	-	C	-	A
102	T	G	G	T	G	G	C	G	G	G	-	C	-	G
103	T	A	A	A	A	A	C	T	A	A	-	C	-	A
104	C	A	A	T	A	A	T	A	A	A	-	T	-	A
105	C	A	A	T	A	A	T	C	A	A	-	T	-	A
106	T	A	A	T	A	A	T	T	A	A	-	T	-	A
107	T	T	T	A	T	T	A	A	T	T	-	A	-	T
108	C	C	C	G	C	C	C	T	C	C	-	C	-	C
109	C	A	A	C	A	A	C	A	A	A	-	C	-	A
110	T	A	A	C	A	A	C	T	A	A	-	C	-	A
111	T	T	T	G	C	T	C	A	T	T	T	C	-	T
112	T	T	T	T	T	T	G	A	T	T	-	G	-	T
113	T	G	G	A	C	G	C	A	G	G	-	C	C	G
114	T	T	T	G	T	T	G	T	T	T	-	-	G	T
115	C	T	T	G	T	T	A	T	T	T	-	A	A	T
116	C	A	A	T	A	A	G	T	A	A	-	G	G	A
117	C	A	A	A	A	A	A	A	A	A	T	A	A	A
120	T	A	A	A	A	A	A	A	A	A	T	C	C	-
121	T	G	G	A	G	G	C	A	C	G	-	C	C	-
131	T	A	A	A	A	A	A	A	A	A	-	T	-	-
133	C	T	G	T	T	T	T	T	T	T	-	-	-	-
134	T	C	G	C	G	G	C	C	C	C	-	G	-	-
140	C	C	A	C	C	C	C	C	C	C	-	-	A	-
141	C	T	A	T	T	T	T	T	T	T	-	-	T	-
142	T	T	G	T	T	T	T	T	T	T	G	-	T	-
143	T	G	G	G	G	G	G	G	G	G	G	-	G	-
144	T	A	T	A	A	A	A	A	A	A	T	-	A	-
145	T	G	G	G	A	A	A	A	G	A	G	-	G	-
146	C	C	T	C	C	C	C	C	C	C	T	-	C	-
147	C	A	C	A	A	A	A	A	A	A	C	-	A	-
148	C	T	A	T	T	T	T	T	T	T	A	-	T	-
149	C	C	A	C	C	C	C	C	C	C	A	-	C	-
150	C	C	G	C	C	C	C	C	C	C	G	-	C	-
151	C	G	G	G	G	G	G	G	G	G	G	-	G	-
152	C	A	A	A	A	A	A	A	A	A	A	-	A	-
153	T	T	A	T	T	T	T	T	T	T	-	-	T	-
154	T	T	G	T	T	T	T	T	T	T	-	-	T	-
155	T	G	A	T	G	G	G	G	T	G	A	-	T	-
156	C	G	A	G	G	G	G	G	G	G	-	-	G	-
157	A	T	C	T	T	T	T	T	T	T	-	-	T	-
158	C	G	G	G	G	G	G	G	G	G	-	-	G	-
159	C	C	G	C	C	C	C	C	C	C	-	-	C	-
160	C	A	A	A	A	A	A	A	A	A	-	-	A	-
161	T	G	T	G	G	G	G	G	G	G	-	-	G	-
163	T	A	A	A	A	A	A	A	A	A	-	-	A	-
164	T	A	C	A	A	A	A	A	A	A	-	-	A	-
165	C	A	C	A	A	A	A	A	A	A	-	A	A	-
166	T	A	C	A	A	A	A	A	A	A	-	A	A	-
167	C	T	G	T	T	T	T	T	T	T	-	T	T	-
168	T	G	G	G	G	G	G	G	G	G	-	G	G	-
169	C	A	C	A	A	A	A	A	A	A	-	A	A	-
170	C	T	G	T	T	T	T	T	T	T	-	T	T	-
171	C	T	C	T	T	T	T	T	T	T	-	T	T	-
172	G	G	A	G	G	G	G	G	G	G	-	G	G	-
173	C	A	A	A	A	A	A	A	A	A	-	A	A	-
174	C	T	G	T	T	T	T	T	T	T	-	T	T	-
175	C	C	A	C	C	C	C	C	C	C	-	C	C	-
176	C	G	T	G	G	G	G	G	G	G	-	-	-	-
177	C	A	C	A	A	A	A	A	A	A	-	A	A	-
178	T	A	G	A	A	A	A	A	A	A	-	A	A	-
179	C	A	G	A	A	A	A	A	A	A	-	A	A	-
180	C	G	G	G	G	G	G	G	G	G	-	G	G	-
181	C	T	G	T	T	T	T	T	T	T	-	T	T	-
182	C	C	T	C	C	C	C	C	C	C	-	C	-	-
183	C	T	G	T	T	T	T	T	T	T	-	T	T	-
184	T	T	G	T	T	T	T	T	T	T	-	T	T	-
185	C	C	T	C	C	C	C	C	C	C	-	C	-	-
186	C	G	A	G	G	G	G	G	G	G	-	G	G	-
187	C	T	T	T	T	T	T	T	T	T	-	T	T	-
188	C	T	T	T	T	T	T	T	T	T	-	T	T	-
189	G	C	G	C	C	C	C	C	C	C	-	C	-	-
190	T	C	A	C	C	C	C	C	C	C	-	C	C	-
191	C	T	G	T	T	T	T	T	T	T	-	T	T	-
192	C	T	T	T	T	T	T	T	T	T	-	T	T	-
193	T	G	G	G	G	G	G	G	G	G	-	G	G	-
194	C	A	C	A	A	A	A	A	A	A	-	A	A	-
196	G	T	G	T	T	T	T	T	T	T	-	T	T	-
197	C	T	G	T	T	T	T	T	T	T	-	T	T	-
198	C	T	A	T	T	T	T	T	T	T	-	T	T	-
199	T	T	G	T	T	T	T	T	T	T	-	T	T	-
200	C	T	C	T	T	T	T	T	T	T	-	T	T	-
201	C	G	A	G	G	G	G	G	G	G	G	G	G	-
202	T	C	G	C	C	C	C	C	C	C	C	C	C	-
203	T	C	C	C	C	C	C	C	C	C	C	-	C	-
204	T	G	T	G	G	G	G	G	G	G	G	G	G	G
205	C	A	C	A	A	A	A	A	A	A	A	A	A	A
206	T	A	T	A	A	A	A	A	A	A	A	A	A	A
207	C	T	C	T	T	T	T	T	T	T	T	T	T	T
208	C	T	T	T	T	T	T	T	T	T	T	T	T	T
209	C	A	A	A	A	A	A	A	A	A	A	A	A	A
210	C	G	T	G	G	G	G	G	G	G	G	-	-	C
212	T	G	T	G	G	G	G	G	G	G	G	G	-	G
213	C	G	G	G	G	G	G	G	G	G	G	G	G	-
214	T	T	C	T	T	T	T	T	T	T	T	T	T	-
215	C	C	T	C	C	C	C	C	C	C	-	C	C	-
216	C	C	G	C	C	C	C	C	C	C	C	-	C	-
217	C	T	A	T	T	T	T	T	T	T	T	-	T	-
218	C	A	A	A	A	A	A	A	A	A	A	-	A	-
219	C	A	C	T	T	T	T	T	T	T	T	-	T	-
220	C	G	G	G	G	G	G	G	G	G	G	-	G	-
221	T	T	G	T	T	T	T	T	T	T	T	-	T	-
222	C	A	A	A	A	A	A	A	A	A	A	-	A	-
224	C	A	G	A	A	A	A	A	A	A	A	-	A	-
225	T	T	G	T	T	T	T	T	T	T	T	-	T	-
226	C	A	A	A	A	A	A	A	A	A	A	-	A	-
227	C	T	T	T	T	T	T	T	T	T	T	-	T	-
228	C	C	A	C	C	C	C	C	C	C	C	-	-	-
229	T	T	C	T	T	T	T	T	T	T	T	-	T	-
230	C	T	T	T	T	T	T	T	T	T	T	T	T	-
231	C	T	G	T	T	T	T	T	T	T	T	T	T	-
232	C	G	A	G	G	G	G	G	G	G	G	G	G	-
233	T	T	G	T	T	T	T	T	T	T	T	T	T	-
234	C	T	C	T	T	T	T	T	T	T	T	T	T	-
235	T	T	C	T	T	T	T	T	T	T	T	T	T	-
236	T	A	T	A	A	A	A	A	A	A	A	A	A	-
237	C	T	G	T	T	T	T	T	T	T	T	G	T	-
239	C	A	C	A	A	A	A	A	A	A	A	A	A	-
240	C	T	G	T	T	T	T	T	T	T	T	T	T	-
241	T	C	G	C	C	C	C	C	C	C	C	G	C	-
242	C	G	T	G	G	G	G	G	G	G	G	G	-	-
243	C	G	C	G	G	G	G	G	G	G	-	G	-	-
244	A	G	G	G	G	G	G	G	G	G	G	G	-	-
245	T	T	G	T	T	T	T	T	T	T	T	T	T	-
246	C	A	C	A	A	A	A	A	A	A	-	C	-	-
247	C	A	A	A	A	A	A	A	A	A	A	A	A	-
248	C	A	T	A	A	A	A	A	A	A	-	A	A	-
249	C	T	A	T	T	T	T	T	T	T	T	T	T	-
250	C	T	G	T	T	T	T	T	T	T	T	T	T	-
251	T	G	G	G	G	G	G	G	G	G	-	G	G	-
253	C	G	C	G	G	G	G	G	G	G	G	G	G	-
254	C	T	T	T	T	T	T	T	T	T	T	T	T	-
255	C	A	T	A	A	A	A	A	A	A	A	A	A	-
256	T	T	C	T	T	T	T	T	T	T	T	T	T	-
257	C	A	G	A	A	A	A	A	A	A	A	A	A	-
258	C	A	G	A	A	A	A	A	A	A	A	A	A	-
259	C	C	G	C	C	C	C	C	C	C	C	C	-	-
261	C	C	T	C	C	C	C	C	C	C	C	C	C	-
262	C	G	G	G	G	G	G	G	G	G	G	G	G	-
263	T	A	T	A	A	A	A	A	A	A	A	A	A	-
264	C	T	C	T	T	T	T	T	T	T	T	T	T	-
266	C	C	G	C	C	C	C	C	C	C	C	C	C	-
267	C	T	C	T	T	T	T	T	T	T	T	T	T	-
268	C	A	T	A	A	A	A	A	A	A	A	A	A	-
269	C	A	A	A	A	A	A	A	A	A	A	A	A	-
270	T	T	C	T	T	T	T	T	T	T	T	T	T	-
271	C	G	C	G	G	G	G	G	G	G	-	G	G	-
272	C	A	T	A	A	A	A	A	A	A	A	A	A	-
273	C	T	C	T	T	T	T	T	T	T	T	T	T	-
274	A	A	C	A	A	A	A	A	A	A	A	A	A	-
275	C	A	T	A	A	A	A	A	A	A	A	A	A	-
277	C	A	A	A	A	A	A	A	A	A	A	A	A	-
278	C	G	C	G	G	G	G	G	G	G	G	G	G	-
279	A	A	C	A	A	A	A	A	A	A	A	A	A	-
280	C	A	C	A	A	A	A	A	A	A	A	A	A	-
281	C	G	T	G	G	G	G	G	G	G	G	G	G	-
282	G	T	G	T	T	T	T	T	T	T	T	T	T	-
283	C	A	G	A	A	A	A	A	A	A	A	A	A	-
286	C	C	G	C	C	C	C	C	C	C	C	C	-	-
287	G	A	C	A	A	A	A	A	A	A	A	A	A	-
288	A	A	G	A	A	A	A	A	A	A	A	A	A	-
289	C	A	G	A	A	A	A	A	A	A	A	A	A	-
290	C	A	G	A	A	A	A	A	A	A	A	A	A	-
291	C	A	A	A	A	A	A	A	A	A	A	A	A	-
292	C	A	T	A	A	A	A	A	A	A	A	A	A	-
293	C	G	T	G	G	G	G	G	G	G	G	T	G	-
295	C	A	A	A	A	A	A	A	A	A	A	-	A	-
296	C	C	T	C	C	C	C	C	C	C	C	-	-	-
297	T	G	C	G	G	G	G	G	G	G	G	-	G	-
298	G	T	T	T	T	T	T	T	T	T	T	-	T	-
299	C	G	G	G	G	G	G	G	G	G	G	-	G	-
300	C	G	T	G	G	G	G	G	G	G	G	-	G	-
301	G	G	C	G	G	G	G	G	G	G	G	-	G	-
302	C	A	T	A	A	A	A	A	A	A	A	T	A	-
303	A	C	G	C	C	C	C	C	C	C	C	-	C	-
304	G	A	C	A	A	A	A	A	A	A	A	-	A	-
306	A	T	G	T	T	T	T	T	T	T	T	-	T	-
307	A	C	A	C	C	C	C	C	C	C	C	-	C	-
308	C	T	T	T	T	T	T	T	T	T	T	-	T	-
309	G	C	G	C	C	C	C	C	C	C	C	-	C	-
310	C	A	G	A	A	A	A	A	A	A	A	-	A	-
311	C	T	C	T	T	T	T	T	T	T	T	-	T	-
312	G	T	C	T	T	T	T	T	T	T	T	-	T	-
313	C	A	G	A	A	A	A	A	A	A	A	-	A	-
314	C	C	G	C	C	C	C	C	C	C	C	-	C	-
315	C	T	C	T	T	T	T	T	T	T	T	-	T	-
316	C	G	T	G	G	G	G	G	G	G	G	-	G	-
317	C	G	C	G	G	G	G	G	G	G	G	-	G	-
319	T	A	T	A	A	A	A	A	A	A	A	-	A	-
320	C	G	G	G	G	G	G	G	G	G	G	G	-	-
321	C	A	G	A	A	A	A	A	A	A	A	A	A	-
322	C	G	A	G	G	G	G	G	G	G	G	G	G	-
323	C	G	T	G	G	G	G	G	G	G	G	G	G	A
324	C	T	C	T	T	T	T	T	T	T	-	T	T	-
325	C	C	A	C	C	C	C	C	C	C	-	-	C	G
326	T	T	G	T	T	T	T	T	T	T	-	T	T	-
327	C	T	T	T	T	T	T	T	T	T	-	T	T	-
329	C	G	G	G	G	G	G	G	G	G	-	-	G	-
331	C	A	C	A	A	A	A	A	A	A	-	A	A	-
332	C	T	T	C	T	T	T	T	T	T	-	T	T	-
333	C	A	G	A	A	A	A	A	A	A	-	A	A	-
334	C	A	T	A	A	A	A	A	A	A	-	A	A	-
335	C	C	T	C	C	C	C	C	C	C	-	-	C	-
336	C	C	G	C	C	C	C	C	C	C	-	C	C	-
337	C	C	A	C	C	C	C	C	C	C	-	A	A	-
338	T	G	A	G	G	G	G	G	G	G	-	G	G	G
339	C	A	G	G	A	A	A	A	A	A	-	G	G	T
340	A	T	C	T	T	T	T	T	T	T	-	T	T	-
341	C	G	A	G	G	G	G	G	G	G	-	G	G	-
342	C	T	C	T	T	T	T	T	T	T	-	T	T	-
343	C	A	A	A	A	A	A	A	A	A	-	A	A	-
344	C	A	A	A	A	A	A	A	A	A	-	-	A	-
345	C	G	C	G	G	G	G	G	G	G	-	-	G	-
346	C	A	C	A	A	A	A	A	A	A	-	-	A	-
347	C	A	T	A	A	A	A	A	A	A	-	-	A	A
348	C	C	G	C	C	C	C	C	C	C	-	-	C	C
349	C	A	A	A	A	A	A	A	A	A	A	-	A	A
350	C	A	T	A	A	A	A	A	A	A	A	-	A	A
351	C	G	G	G	G	G	G	G	G	G	-	-	G	G
352	C	A	G	A	A	A	A	A	A	A	-	-	A	A
353	C	A	A	A	A	A	A	A	A	A	-	-	A	A
354	C	A	C	A	A	A	A	A	A	A	-	-	A	A
356	C	C	A	C	C	C	C	C	C	C	-	-	C	-
357	C	C	T	C	C	C	C	C	C	C	-	-	C	C
358	C	C	G	C	C	C	C	C	C	C	C	-	C	-
359	C	A	T	A	A	A	A	A	A	A	A	-	A	A
360	C	C	A	C	C	C	C	C	C	C	C	-	C	C
361	C	G	T	G	G	G	G	G	G	G	G	-	G	G
363	C	A	C	A	A	A	A	A	A	A	A	-	A	A
364	C	G	A	G	G	G	G	G	G	G	G	-	G	G
365	A	T	A	C	T	T	T	T	C	T	A	-	C	C
366	C	A	T	A	A	A	A	A	A	A	A	-	A	-
367	C	C	G	C	C	C	C	C	C	C	C	G	C	-
368	C	G	T	G	G	G	G	G	G	G	G	G	T	-
369	C	T	G	T	T	T	T	T	T	T	T	T	T	-
370	C	A	G	A	A	A	A	A	A	A	A	A	A	-
371	C	C	A	C	C	C	C	C	C	C	C	C	C	-
372	C	T	G	T	T	T	T	T	T	T	T	T	T	-
373	C	A	A	A	A	A	A	A	A	A	A	A	A	-
374	C	C	A	C	C	C	C	C	C	C	C	C	-	-
375	T	G	T	G	G	G	G	G	G	G	G	G	G	-
376	C	T	G	T	T	T	T	T	T	T	T	T	T	-
377	C	G	A	G	G	G	G	G	G	G	G	-	G	-
378	C	A	A	A	A	A	A	A	A	A	A	A	A	-
379	T	G	A	G	G	G	G	G	G	G	G	-	G	-
380	T	C	G	C	C	C	C	C	C	C	A	C	C	C
381	C	G	T	G	G	G	G	G	G	G	G	G	G	-
382	C	T	T	T	T	T	T	T	T	T	T	T	T	-
383	C	C	T	C	C	C	C	C	C	C	-	C	C	-
384	C	A	C	A	A	A	A	A	A	A	A	A	A	-
386	C	T	T	T	T	T	T	T	T	T	T	T	T	-
387	C	G	G	G	G	G	G	G	G	G	G	G	G	-
389	C	T	A	T	T	T	T	T	T	T	T	T	T	-
390	C	T	G	T	T	T	T	T	T	T	T	T	T	-
391	G	T	G	T	T	T	T	T	T	T	T	T	T	-
392	C	T	A	T	T	T	T	T	T	T	T	T	T	-
393	C	T	A	T	T	T	T	T	T	T	T	T	T	T
394	C	C	A	C	C	C	C	C	C	C	C	C	-	C
395	C	G	C	G	G	G	G	G	G	G	G	G	G	G
396	C	T	C	T	T	T	T	T	T	T	-	T	T	T
398	C	T	G	T	T	T	T	T	T	T	T	T	T	T
399	C	T	T	T	T	T	T	T	T	T	T	T	T	T
400	C	A	C	A	A	A	A	A	A	A	A	A	A	A
401	C	C	T	C	C	C	C	C	C	C	C	C	-	C
402	C	A	G	A	A	A	A	A	A	A	A	A	A	A
403	A	C	A	C	C	C	C	C	C	C	C	C	C	C
404	C	C	T	C	C	C	C	C	C	C	C	C	C	-
405	C	G	G	G	G	G	G	G	G	G	-	G	G	-
406	C	A	A	A	A	A	A	A	A	A	A	A	A	-
407	T	T	C	T	T	T	T	T	T	T	T	T	T	-
408	C	A	G	A	A	A	A	A	A	A	A	A	A	-
409	C	A	A	A	A	A	A	A	A	A	A	A	A	-
410	C	A	A	A	A	A	A	A	A	A	A	A	A	-
411	C	A	C	A	A	A	A	A	A	A	A	A	A	-
412	T	A	G	A	A	A	A	A	A	A	A	A	A	-
413	C	A	A	A	A	A	A	A	A	A	A	A	A	-
414	C	T	G	T	T	T	T	T	T	T	T	T	T	-
415	C	T	T	T	T	T	T	T	T	T	T	T	T	-
416	C	G	A	G	G	G	G	G	G	G	G	G	G	-
417	C	C	T	C	C	C	C	C	C	C	C	C	C	-
418	A	G	T	G	G	G	G	G	G	G	G	-	T	-
419	C	A	C	A	A	A	A	A	A	A	A	A	A	-
420	C	A	G	A	A	A	A	A	A	A	A	A	A	-
421	T	G	G	G	G	G	G	G	G	G	G	-	G	-
422	C	T	T	T	T	T	T	T	T	T	T	T	T	-
423	C	T	G	T	T	T	T	T	T	T	T	T	T	T
424	A	T	A	T	T	T	T	T	T	T	T	T	T	-
425	T	C	A	C	C	C	C	C	C	C	C	C	C	-
426	C	T	T	T	T	T	T	T	T	T	T	T	T	-
427	C	G	C	G	G	G	G	G	G	G	G	-	-	-
428	C	C	T	C	C	C	C	C	C	C	C	C	C	C
430	C	G	C	G	G	G	G	G	G	G	-	-	G	-
431	A	G	C	G	G	G	G	G	G	G	G	-	G	-
432	C	T	G	T	T	T	T	T	T	T	T	T	T	-
433	C	C	A	C	C	C	C	C	C	C	C	C	C	-
434	T	A	C	A	A	A	A	A	A	A	A	A	A	-
435	C	G	T	G	G	G	G	G	G	G	G	G	G	-
436	A	A	C	A	A	A	A	A	A	A	A	A	A	A
437	C	A	G	A	A	A	A	A	A	A	A	A	A	-
438	C	T	T	T	T	T	T	T	T	T	T	T	T	T
439	C	A	T	A	A	A	A	A	A	A	A	A	A	-
440	C	A	T	A	A	A	A	A	A	A	A	A	-	-
441	C	A	C	A	A	A	A	A	A	A	A	A	-	A
442	C	G	T	G	G	G	G	G	G	G	G	G	T	-
443	C	C	A	C	C	C	C	C	C	C	C	C	-	-
444	C	T	C	T	T	T	T	T	T	T	T	T	-	-
445	C	A	T	A	A	A	A	A	A	A	A	A	-	-
446	C	A	A	A	A	A	A	A	A	A	A	A	-	-
448	C	G	A	G	G	G	G	G	G	G	G	G	-	-
449	C	C	T	C	C	C	C	C	C	C	C	-	-	-
456	C	A	A	A	A	A	A	A	A	A	A	A	-	-
457	G	T	A	T	T	T	T	T	T	T	T	T	-	-
458	C	T	G	T	T	T	T	T	T	T	T	T	-	-
459	C	A	A	A	A	A	A	A	A	A	A	A	-	-
460	C	T	A	T	T	T	T	T	T	T	T	T	-	-
461	C	A	G	A	A	A	A	A	A	A	A	A	-	-
462	T	T	A	T	T	T	T	T	T	T	T	T	-	-
463	C	T	T	T	T	T	T	T	T	T	T	T	-	-
464	C	T	T	T	T	T	T	T	T	T	T	T	-	-
465	C	C	A	C	C	C	C	C	C	C	C	C	C	-
466	C	A	A	A	A	A	A	A	A	A	A	A	A	-
467	C	G	A	G	G	G	G	G	G	G	G	G	G	A
468	C	T	G	T	T	T	T	T	T	T	T	T	T	-
478	A	T	G	T	T	T	T	T	T	T	T	T	T	-
479	C	T	T	T	T	T	T	T	T	T	T	T	T	-
480	G	A	C	A	A	A	A	A	A	A	A	A	A	-
481	C	C	G	C	C	C	C	C	C	C	-	C	C	-
482	C	A	T	A	A	A	A	A	A	A	A	A	A	-
483	C	T	G	T	T	T	T	T	T	T	T	T	T	-
484	T	T	A	T	T	T	T	T	T	T	T	T	T	-
485	C	T	A	T	T	T	T	T	T	T	T	T	T	-
486	C	T	T	T	T	T	T	T	T	T	T	T	T	-
487	C	A	C	A	A	A	A	A	A	A	A	A	A	-
488	C	T	C	T	T	T	T	T	T	T	T	T	T	-
489	C	A	T	A	A	A	A	A	A	A	A	A	A	-
490	C	T	T	T	T	T	T	T	T	T	T	T	T	-
491	C	T	T	T	T	T	T	T	T	T	T	T	T	-
492	C	G	C	G	G	G	G	G	G	G	G	G	G	-
493	T	T	C	T	T	T	T	T	T	T	T	T	T	-
494	C	T	G	T	T	T	T	T	T	T	T	T	T	-
495	C	T	C	T	T	T	T	T	T	T	T	T	T	-
496	C	A	G	A	A	A	A	A	A	A	A	A	A	-
497	G	A	C	A	A	A	A	A	A	A	A	A	A	-
498	C	A	G	A	A	A	A	A	A	A	A	A	A	-
499	C	T	A	T	T	T	T	T	T	T	T	T	T	-
500	T	T	G	T	T	T	T	T	T	T	T	T	T	-
501	C	A	C	A	A	A	A	A	A	A	A	A	A	-
502	T	T	A	T	T	T	T	T	T	T	T	T	T	-
503	C	T	T	T	T	T	T	T	T	T	T	T	-	-
506	C	T	T	T	T	T	T	T	T	T	T	T	-	-
507	A	C	G	C	C	C	C	C	C	C	C	-	-	-
510	C	T	C	T	T	T	T	T	T	T	T	T	-	C
511	C	A	G	A	A	A	A	A	A	A	A	A	-	C
512	T	A	A	A	A	A	A	A	A	A	A	A	-	G
513	T	A	A	A	A	A	A	A	A	A	A	A	-	T
514	T	C	C	C	C	C	C	C	C	C	C	C	-	-
515	C	A	A	A	A	A	A	A	A	A	A	A	-	A
516	G	C	C	C	C	C	C	C	C	C	C	-	-	G
518	C	A	A	A	A	A	A	A	A	A	A	A	-	T
520	T	A	A	A	A	A	A	A	A	A	A	A	-	-
521	C	A	A	A	A	A	A	A	A	A	A	A	-	-
522	C	A	A	A	A	A	A	A	A	A	A	A	A	-
523	C	G	G	G	G	G	G	G	G	G	G	T	G	-
525	C	T	T	T	T	T	T	T	T	T	-	T	T	-
527	G	A	A	A	A	A	A	A	A	A	A	A	A	A
528	C	G	G	G	G	G	G	G	G	G	G	-	G	G
529	C	G	G	G	G	G	G	G	G	G	-	G	G	G
530	C	A	A	A	A	A	A	A	A	A	A	A	A	A
531	C	A	A	A	A	A	A	A	A	A	A	A	A	A
532	C	A	A	A	A	A	A	A	A	A	A	A	A	A
533	C	A	A	A	A	A	A	A	A	A	A	A	A	A
535	T	G	G	G	G	G	G	G	G	G	-	G	-	G
536	C	A	A	A	A	A	A	A	A	A	A	A	A	A
537	C	T	T	T	T	T	T	T	T	T	T	T	T	T
538	C	A	A	A	A	A	A	A	A	A	A	A	A	A
539	T	G	G	G	G	G	G	G	G	G	-	G	G	G
540	T	A	A	A	A	A	A	A	A	A	A	A	A	A
541	A	C	C	C	C	C	C	C	C	C	C	C	C	C
542	C	A	A	A	A	A	A	A	A	A	A	A	A	A
543	C	A	A	A	A	A	A	A	A	A	A	A	A	A
544	G	C	C	C	C	C	C	C	C	C	C	C	C	C
545	C	A	A	A	A	A	A	A	A	A	A	A	A	A
546	A	T	T	T	T	T	T	T	T	T	T	T	T	T
547	T	C	C	C	C	C	C	C	C	C	C	C	C	C
548	A	A	A	A	A	A	A	A	A	A	A	A	A	A
549	T	T	T	T	T	T	T	T	T	T	T	T	T	T
550	G	T	T	T	T	T	T	T	T	T	T	T	T	T
683	C	C	C	C	T	C	T	T	C	C	C	-	-	C
758	A	G	G	G	G	G	A	A	A	G	C	A	A	A
787	C	C	C	C	C	C	C	C	T	C	C	-	A	-
793	A	A	A	A	A	A	A	A	G	A	A	A	A	-
806	C	C	C	C	C	C	C	C	T	C	-	-	C	-
847	T	A	A	A	A	A	T	T	T	A	A	T	T	T
857	C	T	C	C	T	T	C	C	C	T	T	-	C	G
970	G	A	A	G	G	G	G	G	G	G	A	T	T	G
971	G	A	A	G	A	A	A	G	G	A	C	C	C	G
1052	A	A	A	G	A	A	A	A	A	A	T	T	T	-
1091	T	T	T	C	T	T	T	T	T	T	C	-	C	-
1133	C	T	T	C	T	T	C	C	C	T	A	-	A	-
1139	T	T	T	C	T	T	T	T	T	T	-	T	A	T
1169	G	G	G	A	G	G	G	G	G	G	T	-	T	G
1172	G	A	A	G	A	A	A	A	A	A	G	G	G	G
1175	T	T	T	G	T	T	T	T	T	T	A	-	A	T
1190	A	A	A	G	A	A	A	A	A	A	A	A	A	A
1193	C	T	T	C	C	C	C	C	C	C	C	C	A	C
1223	G	G	G	G	G	G	G	G	A	G	G	G	G	G
1232	G	G	G	A	G	G	G	G	G	G	G	G	G	G
1268	A	A	A	G	A	A	A	A	A	A	A	A	-	T
1319	G	G	G	G	G	G	G	A	G	G	G	G	G	T
1364	A	G	G	G	G	G	G	A	G	G	-	G	G	C
1568	T	T	T	G	T	T	T	T	T	T	T	T	T	T
1570	T	C	T	T	T	T	T	T	T	T	G	T	G	G
1607	G	A	G	G	G	G	G	G	G	G	-	G	C	C
1634	A	A	A	G	A	A	A	A	A	A	A	A	A	A
1676	G	A	G	G	G	G	G	G	G	G	-	C	C	-
1682	T	C	T	C	T	T	T	T	T	T	T	T	-	-
1694	G	A	G	G	G	G	G	G	G	G	-	G	G	C
1742	A	G	G	G	G	G	G	G	G	G	-	A	T	G
1754	G	A	G	G	G	G	G	G	G	G	G	G	A	A
1763	G	A	G	G	G	G	G	G	G	G	G	G	-	G
1775	A	G	A	G	A	A	A	A	A	A	G	-	G	G
1795	C	C	C	T	C	C	C	C	C	C	C	C	C	C
1826	C	C	C	C	C	C	C	T	C	C	C	C	-	G
1847	T	T	T	T	G	T	G	T	T	T	T	-	T	T
1862	C	T	C	C	C	C	C	C	C	C	C	C	C	C
1870	G	A	G	A	G	G	G	G	G	G	A	A	A	-
1898	C	C	C	T	C	C	C	C	C	C	-	-	C	C
1928	G	A	G	A	G	G	G	G	G	G	G	-	-	G
1970	G	G	G	T	G	G	G	G	G	G	G	G	G	G
1996	T	T	T	C	T	T	T	T	T	T	T	T	-	T
2051	A	G	A	G	A	A	A	A	A	A	A	A	A	A
2113	G	A	G	A	G	G	G	G	G	G	A	A	A	A
2144	T	C	T	C	T	T	T	T	T	T	G	G	-	G
2180	T	T	T	T	T	T	T	C	C	T	-	-	G	C
2206	C	T	T	T	T	T	T	C	C	T	T	T	T	T
2210	G	A	G	A	G	G	G	G	G	G	T	T	T	G
2233	C	T	C	T	C	C	C	C	C	C	T	G	G	C
2259	C	C	A	C	A	A	A	C	C	A	C	-	C	C
2260	T	A	T	T	T	T	T	T	C	T	T	-	T	-
2270	C	C	T	C	T	T	T	C	C	T	C	C	-	A
2304	T	C	C	T	C	C	C	T	T	C	A	A	A	-
2310	A	G	A	A	A	A	A	A	A	A	-	-	C	-
2342	C	C	T	C	T	T	T	C	C	T	-	C	C	C
2346	G	G	A	G	A	A	A	G	G	A	-	A	G	G
2369	A	A	C	A	A	C	C	A	A	C	A	A	A	A
2420	T	T	T	C	T	T	T	C	T	T	T	T	T	A
2426	C	C	C	T	C	C	C	T	C	C	C	C	C	G
2433	A	G	G	A	G	G	G	A	G	G	T	T	T	G
2463	C	C	T	C	T	T	T	C	C	T	T	T	T	C
2490	A	G	G	A	G	G	G	A	A	G	G	-	G	C
2493	G	G	G	G	A	G	G	G	G	G	G	-	-	G
2499	G	G	G	G	C	G	G	G	G	G	G	G	G	A
2559	C	T	T	C	C	C	C	C	C	C	A	A	A	C
2589	G	G	G	A	G	G	G	A	A	G	G	G	G	G
2616	C	T	T	T	C	C	C	T	T	C	C	-	C	G
2628	G	G	G	G	G	G	G	G	A	G	G	G	G	G
2640	C	C	C	T	T	C	C	T	C	C	C	C	-	A
2665	A	G	G	G	A	A	A	G	G	A	T	T	T	T
2666	G	A	A	A	G	G	G	A	A	G	T	T	T	C
2706	T	T	T	T	T	T	T	T	C	T	T	T	T	T
2712	G	G	G	G	G	A	G	G	G	A	G	C	C	-
2756	C	G	C	C	C	C	C	G	C	C	C	C	C	G
2778	C	T	T	T	C	C	C	T	T	C	C	-	C	A
2813	C	T	T	C	C	C	C	C	C	C	A	C	-	C
2844	C	T	T	C	C	C	C	C	C	C	A	-	C	-
2868	G	A	A	A	G	G	G	A	A	G	A	A	A	A
2892	G	G	G	A	G	G	G	G	A	G	G	C	-	G
2910	C	T	T	T	C	C	C	T	T	C	-	A	A	-
2952	G	A	A	A	G	G	G	G	G	G	-	G	G	-
3010	G	A	A	A	G	G	G	G	G	G	A	-	G	G
3040	C	T	T	T	C	C	T	T	T	C	C	G	G	T
3065	G	G	G	G	G	G	G	G	A	G	-	G	G	G
3089	T	T	T	T	T	T	C	C	C	T	-	T	T	G
3101	T	C	C	C	T	T	C	C	C	T	A	T	T	T
3140	G	A	A	A	G	G	G	A	A	G	C	C	C	G
3143	A	G	G	G	A	A	A	G	G	A	A	A	A	T
3154	C	T	T	T	C	C	C	T	T	C	A	A	-	G
3161	C	T	T	T	C	C	C	C	C	C	T	C	C	C
3191	G	A	A	A	G	G	G	A	A	G	C	-	T	T
3256	G	A	A	A	G	G	G	G	G	G	T	-	-	G
3272	C	C	C	C	C	C	C	C	T	C	C	C	C	C
3278	T	G	G	G	G	T	T	G	G	T	C	T	C	C
3287	T	T	T	T	C	T	T	C	C	T	T	C	C	A
3310	G	A	A	A	A	G	G	A	A	G	-	G	A	A
3311	C	T	T	T	T	C	C	T	T	C	-	C	-	A
3329	A	G	G	G	G	A	A	G	G	A	T	T	-	G
3349	G	G	G	G	A	G	G	A	A	G	G	-	-	T
3368	C	G	G	G	C	C	C	C	C	C	-	C	C	C
3434	T	G	G	T	T	T	T	T	T	T	A	T	T	T
3440	G	G	A	G	G	G	G	G	G	G	A	G	G	G
3449	G	G	G	G	G	G	G	G	A	G	-	-	A	-
3568	T	C	C	T	T	T	C	C	C	T	T	T	T	C
3575	C	T	T	C	C	C	T	T	T	C	A	A	A	T
3728	C	T	T	T	C	T	T	T	T	T	A	-	T	A
3772	G	A	A	A	G	A	G	G	A	A	-	-	A	G
3782	T	A	A	A	T	A	T	T	A	A	T	-	T	T
3783	A	A	A	A	G	A	G	G	A	A	-	-	A	T
3784	T	G	G	G	T	G	T	T	G	G	T	T	-	T
3787	T	A	A	A	T	T	T	T	A	T	T	T	-	A
3838	T	C	C	C	T	C	T	T	T	C	T	T	-	T
3840	T	C	C	C	C	C	C	C	C	C	-	G	G	G
3913	T	C	C	C	C	T	C	C	C	T	T	T	T	A
4012	C	T	T	T	C	C	C	C	C	C	C	C	C	C
4032	G	A	G	G	G	G	G	G	G	G	-	-	T	A
4094	C	T	T	C	C	C	C	C	C	C	-	C	T	G
4194	C	T	T	T	T	C	C	T	T	C	G	C	-	T
4212	G	A	A	G	G	G	G	G	G	G	G	-	-	G
4254	G	G	G	G	G	G	G	A	G	G	G	G	G	G
4317	T	C	C	T	C	T	T	C	T	T	A	A	A	G
4320	G	A	A	G	G	G	G	G	G	G	G	-	-	G
4328	G	A	A	A	A	G	G	A	A	G	T	-	T	T
4356	G	A	A	A	G	G	G	G	G	G	-	G	G	G
4359	A	G	G	G	G	A	A	G	G	A	G	A	-	A
4362	T	C	C	C	C	T	T	C	C	T	A	T	T	C
4371	G	A	A	A	A	G	G	G	A	G	C	-	C	A
4460	C	T	T	C	C	T	C	C	C	T	T	T	T	T
4480	A	G	G	A	A	G	A	A	G	G	T	T	T	C
4500	T	T	T	T	T	A	T	T	T	A	A	A	A	T
4505	A	C	C	C	C	C	C	C	C	C	A	A	A	-
4536	T	T	T	T	T	C	T	T	T	C	-	-	A	-
4542	A	G	G	G	G	A	G	G	G	A	-	A	A	C
4563	G	G	G	G	G	A	G	G	G	A	G	C	C	C
4587	A	G	G	G	G	G	G	G	G	G	A	-	T	-
4594	C	C	C	T	T	T	T	T	T	T	C	-	T	G
4602	T	C	C	C	C	C	C	C	C	C	-	G	G	A
4761	T	C	C	T	C	C	T	T	T	C	T	T	T	T
4848	G	A	A	G	G	G	G	G	G	G	G	-	A	G
4859	A	T	T	A	T	T	A	T	T	T	A	-	G	-
4866	T	T	T	T	T	C	T	T	T	C	T	T	T	-
4894	G	G	G	G	A	G	G	G	G	G	G	G	G	G
4963	C	C	T	C	C	C	C	C	C	C	C	C	C	C
5038	T	T	T	T	T	C	T	T	T	C	T	A	A	T
5053	G	G	G	G	G	A	G	G	G	A	G	A	A	G
5084	G	G	G	G	G	C	G	G	G	C	-	C	-	A
5127	C	C	T	C	C	C	C	C	C	C	A	A	A	C
5131	C	C	T	C	C	C	C	C	C	C	-	C	C	A
5165	C	C	C	C	C	T	C	C	C	T	G	-	G	A
5182	G	G	A	G	G	G	G	G	G	G	T	-	G	C
5193	G	G	G	G	G	G	G	G	A	G	G	G	G	G
5203	C	C	C	C	C	T	C	C	C	T	C	-	C	C
5208	C	C	C	C	C	G	C	C	C	G	T	-	T	C
5226	A	A	G	A	G	G	A	G	G	G	G	T	T	G
5227	T	T	C	T	C	C	T	C	C	C	T	T	T	C
5239	C	C	T	C	T	C	C	T	T	C	G	-	-	A
5266	C	C	T	C	T	C	C	T	T	C	T	T	T	G
5269	C	C	T	C	T	T	C	T	T	T	T	T	T	T
5323	G	G	G	G	G	A	G	G	G	A	G	-	G	G
5440	G	G	G	G	G	A	G	G	G	A	-	G	A	C
5473	G	G	G	G	G	A	G	G	G	A	G	-	T	T
5536	G	G	G	G	G	G	A	G	G	G	-	G	G	G
5554	G	G	G	G	G	A	G	G	G	A	-	G	G	G
5578	C	C	C	C	C	C	C	C	T	C	C	C	C	C
5584	T	T	T	T	T	A	T	T	T	A	T	T	T	T
5599	G	G	G	G	G	A	G	G	G	A	G	-	G	G
5617	A	A	A	A	A	G	A	A	A	G	A	A	-	A
5650	A	A	A	A	A	G	A	A	A	G	A	-	G	-
5739	A	A	A	A	A	A	A	A	G	A	-	A	A	A
5755	G	G	G	G	G	A	A	G	G	A	G	-	G	-
5764	C	C	C	C	C	G	G	C	C	G	-	-	C	-
5770	A	A	A	A	A	G	G	A	A	G	-	-	C	-
5785	T	T	T	T	T	C	C	T	T	C	-	-	-	A
5791	T	T	T	T	T	G	G	T	T	G	-	-	-	-
5803	A	A	G	A	A	T	T	A	A	T	-	T	T	A
5804	T	T	T	T	T	C	C	T	T	C	-	T	T	T
5806	C	C	T	C	C	T	T	C	C	T	C	T	T	T
5807	G	G	G	G	G	T	T	G	G	T	G	G	G	G
5809	G	G	G	G	G	T	T	G	G	T	G	G	G	G
5810	C	C	C	C	C	G	G	C	C	G	C	C	C	C
5811	G	G	G	G	G	A	A	G	G	A	G	A	G	G
5812	A	A	A	A	A	T	T	A	A	T	A	A	A	A
5813	G	G	G	G	G	C	C	G	G	C	G	G	G	G
5814	A	A	A	A	A	T	T	A	A	T	A	A	A	A
5815	G	G	G	G	G	T	T	G	G	T	G	G	G	G
5817	T	T	T	T	T	G	G	T	T	G	T	T	T	T
5818	G	G	G	G	G	T	T	G	G	T	G	G	-	G
5819	T	T	T	T	T	C	C	T	T	C	T	-	T	T
5820	A	A	A	A	A	T	T	A	A	T	A	A	A	A
5823	C	C	C	C	C	T	T	C	C	T	C	-	C	C
5824	C	C	C	C	C	A	A	C	C	A	C	A	A	C
5825	C	C	C	C	C	T	T	C	C	T	C	C	T	C
5826	C	C	C	C	C	A	A	C	C	A	C	C	-	C
5827	C	C	C	C	C	T	C	C	C	T	C	C	C	C
5828	A	A	A	A	A	G	G	A	A	G	A	A	A	A
5829	T	T	T	T	T	A	A	T	T	A	T	T	T	T
5845	A	A	A	A	A	A	C	A	A	A	A	A	T	A
5854	A	A	A	A	A	G	G	A	A	G	A	A	A	G
5869	G	G	G	G	G	T	T	G	G	T	T	T	T	G
5875	A	A	G	A	G	A	A	G	A	A	T	T	T	G
5896	G	A	G	G	G	A	A	G	G	A	G	G	G	C
5905	C	C	C	C	C	T	T	C	C	T	C	A	A	-
6094	C	C	C	C	C	T	T	C	C	T	-	T	T	-
6189	T	C	T	C	C	C	C	T	T	C	T	T	C	G
6202	C	C	T	T	T	T	T	T	C	T	-	G	T	C
6206	G	G	G	G	A	G	G	G	G	G	G	G	G	G
6222	G	G	A	A	G	G	G	A	G	G	T	T	G	A
6228	T	T	C	C	C	C	C	C	T	C	-	G	G	A
6235	G	G	A	T	T	A	A	A	G	A	T	T	A	A
6240	G	G	A	A	A	A	A	A	G	A	A	A	A	A
6265	G	G	G	G	G	A	A	G	G	A	G	G	T	G
6272	C	C	G	G	G	C	C	G	C	C	T	T	C	-
6278	A	A	A	A	A	G	G	A	A	G	A	A	-	C
6299	T	T	C	C	C	C	C	C	T	C	G	-	G	C
6300	T	T	C	C	C	C	C	C	T	C	C	C	-	C
6306	C	C	T	T	T	T	T	T	C	T	A	A	A	T
6396	A	G	A	A	A	G	G	A	G	G	-	T	T	C
6403	G	G	G	G	G	A	A	G	G	A	G	T	T	-
6622	G	G	A	A	A	G	G	A	G	A	A	T	G	G
6727	G	A	G	G	G	A	A	G	G	A	G	T	T	-
6747	G	G	G	G	G	G	G	G	A	G	G	T	T	G
6754	A	G	G	G	G	A	A	G	G	G	-	A	A	A
6853	G	G	A	A	G	G	G	G	G	A	A	G	-	-
6879	A	A	A	A	A	G	G	A	A	A	A	A	-	C
6900	G	G	G	G	G	A	A	G	G	G	G	-	A	T
6901	T	T	C	C	C	C	C	C	T	C	T	C	-	C
6931	C	C	C	C	C	T	T	C	C	C	-	-	C	G
6958	C	C	C	C	C	T	T	C	C	C	-	C	C	G
7105	C	A	C	C	C	C	C	C	C	A	C	C	T	C
7106	G	A	C	C	G	G	G	C	C	A	C	T	T	C
7168	G	G	G	G	G	A	A	G	G	G	A	-	A	A
7192	C	A	C	C	C	C	C	C	C	A	-	-	-	G
7222	C	C	C	C	C	C	C	C	T	C	C	C	C	C
7243	T	G	T	T	T	T	T	T	T	G	T	T	T	T
7258	C	T	C	C	C	C	C	C	C	C	C	T	C	C
7297	T	C	C	C	C	C	C	C	T	C	A	A	C	C
7312	C	T	T	T	T	C	T	T	T	C	G	-	T	T
7314	C	C	T	T	T	C	C	T	C	C	G	C	G	-
7340	G	A	A	A	A	G	G	A	A	G	C	A	C	A
7365	G	G	T	G	G	T	G	G	G	T	C	G	G	-
7451	C	T	C	T	T	C	T	T	C	C	A	A	A	A
7465	G	G	A	G	G	A	G	G	G	A	-	G	A	G
7467	A	A	G	A	A	G	A	A	A	G	-	A	A	A
7479	C	C	C	C	C	C	C	C	G	C	C	C	C	C
7480	G	C	G	G	G	G	G	G	G	G	G	G	C	G
7486	G	G	G	G	G	G	A	G	G	G	G	G	A	G
7514	G	G	A	G	G	A	G	G	G	A	C	G	G	G
7516	T	T	C	T	T	C	A	T	T	C	G	T	T	-
7538	A	G	G	G	G	G	G	G	G	G	-	T	G	G
7570	C	C	C	C	C	C	G	C	C	C	C	-	A	C
7575	C	C	C	C	C	C	T	C	C	C	C	-	A	C
7582	A	A	G	G	G	G	G	G	G	G	-	A	A	A
7584	G	G	G	G	G	G	G	G	A	G	G	G	-	G
7586	C	C	G	G	G	G	G	G	G	G	-	C	C	G
7597	T	T	C	C	C	C	C	C	C	C	A	A	A	C
7611	T	T	T	T	T	T	T	T	C	T	T	T	T	T
7651	T	C	C	C	C	C	T	C	C	C	C	-	C	C
7673	T	T	T	A	A	T	T	A	T	T	T	T	T	T
7687	A	A	A	G	G	A	A	G	A	A	A	A	A	G
7717	A	A	A	A	G	A	A	G	A	A	A	G	-	G
7885	T	C	C	C	T	C	C	T	T	C	G	G	G	-
7919	G	G	G	G	A	G	A	G	G	G	-	T	T	-
7996	G	G	A	A	G	A	G	A	G	A	A	G	A	A
8043	G	T	G	G	G	G	G	G	G	G	G	-	C	C
8077	T	T	A	A	T	A	A	T	T	A	C	C	C	C
8082	A	A	G	G	A	G	G	A	A	G	A	A	A	G
8086	C	C	T	T	C	T	T	C	C	T	G	-	G	-
8147	C	T	C	C	C	C	C	C	C	C	-	C	A	-
8163	G	A	G	G	G	G	G	G	G	G	G	G	G	G
8260	G	A	A	A	A	A	A	G	G	A	G	G	G	G
8311	A	G	G	G	A	G	G	A	G	G	-	A	A	A
8353	G	A	G	G	G	G	G	G	G	G	T	G	T	G
8400	A	G	A	A	G	G	G	A	A	G	T	A	T	A
8407	C	G	C	C	A	A	A	C	C	A	G	C	G	C
8408	G	G	G	G	T	T	T	G	G	T	G	-	G	G
8411	T	G	T	T	C	C	C	T	T	C	T	T	T	T
8415	C	T	C	C	T	T	T	C	C	T	T	-	C	C
8418	C	T	C	C	T	T	T	C	C	T	T	T	T	-
8437	G	G	G	G	A	G	G	G	G	G	G	G	G	G
8442	G	A	G	G	G	A	A	G	A	G	G	G	-	G
8458	G	G	G	G	A	G	G	G	G	G	-	-	G	G
8506	C	T	C	C	C	C	C	C	C	C	C	C	C	C
8535	G	G	A	A	G	G	G	A	G	A	T	T	T	-
8545	T	T	C	C	T	T	T	C	T	C	A	A	A	-
8595	G	A	G	G	G	A	A	A	A	G	-	G	G	G
8715	G	A	A	A	G	G	G	G	G	A	T	T	T	G
8718	C	T	T	T	C	C	C	C	C	T	-	C	C	T
8721	G	A	A	A	G	G	G	G	G	A	-	G	-	A
8726	C	T	T	T	C	C	C	C	C	T	T	T	T	G
8975	C	C	C	C	C	C	C	C	T	C	C	C	-	C
9020	C	C	C	C	C	C	T	C	C	C	-	C	C	C
9030	C	T	T	T	C	T	T	T	T	T	T	T	C	T
9147	T	T	T	C	T	T	T	T	T	T	T	T	T	C
9150	T	T	T	T	T	T	T	T	C	T	T	T	T	T
9156	G	G	G	C	G	G	G	G	G	G	G	T	T	T
9267	T	C	C	T	C	T	C	T	T	T	C	-	C	-
9335	A	A	A	T	A	A	A	A	A	A	-	-	C	-
9352	G	G	G	A	G	G	G	G	G	G	-	G	C	G
9484	G	G	G	A	G	G	G	G	G	G	G	G	T	G
9525	A	G	G	A	A	G	G	A	G	G	C	A	C	-
9571	G	G	G	G	G	A	G	G	G	G	C	G	G	G
9697	T	T	C	C	T	T	T	C	T	T	-	A	A	-
9730	C	C	C	C	C	C	C	C	A	C	T	C	C	C
9736	T	T	C	C	T	T	T	C	T	T	A	A	A	-
9817	T	T	C	T	T	T	T	T	T	T	T	-	C	-
9885	G	G	G	G	G	G	G	G	A	G	-	-	G	G
9940	C	C	C	T	C	T	C	T	C	T	A	A	A	-
9961	G	G	G	G	G	G	G	G	G	A	T	G	-	T
10011	G	G	G	G	G	G	G	G	A	G	-	G	T	G
10012	A	G	A	G	G	G	G	G	G	G	T	T	T	-
10051	G	G	G	G	G	G	G	G	G	A	G	-	A	G
10054	C	C	C	C	C	C	C	C	C	T	C	G	G	C
10078	A	G	A	G	G	G	G	A	G	A	A	A	A	A
10090	G	G	G	G	G	G	G	G	G	T	G	-	T	A
10102	C	C	C	C	C	C	C	C	C	T	C	G	G	C
10120	A	A	A	A	A	G	A	A	A	G	A	A	A	A
10199	A	A	A	A	G	G	G	A	G	G	C	A	A	A
10299	G	G	G	G	G	G	G	G	A	G	G	-	-	G
10308	T	T	T	T	T	T	C	T	C	C	A	T	-	T
10327	A	A	G	G	A	G	G	G	G	G	T	T	T	-
10422	T	T	T	T	T	T	T	T	C	T	T	T	A	-
10486	C	C	C	C	C	T	T	C	T	C	C	-	C	-
10493	A	A	A	A	A	G	G	A	G	A	-	A	A	-
10501	A	A	A	A	A	T	T	A	T	A	-	-	-	-
10507	T	T	T	T	T	C	C	T	C	T	T	-	T	-
10509	C	C	C	C	C	G	G	C	G	C	-	-	-	-
10513	T	T	T	T	T	A	A	T	A	T	T	A	T	-
10669	T	C	T	T	T	T	T	C	T	C	A	A	A	-
10681	A	G	A	A	A	A	A	G	A	G	T	A	T	-
10729	G	G	G	G	A	A	A	A	A	G	G	T	G	-
10747	T	T	T	T	C	C	C	C	C	T	G	G	-	-
10792	C	C	C	C	T	T	T	T	T	C	G	A	C	-
10793	C	C	C	C	T	T	T	T	T	C	A	T	A	-
10834	A	A	A	A	G	G	G	G	G	G	T	T	T	G
10872	C	C	C	C	C	C	T	C	C	C	-	C	C	-
10873	C	C	T	T	T	T	T	C	T	C	C	C	T	C
11155	G	G	G	G	G	G	G	G	G	A	G	G	G	G
11520	C	C	C	C	C	T	C	C	C	C	C	C	C	C
11542	A	A	A	A	T	A	A	A	A	A	-	A	A	A
12076	G	A	G	G	A	G	G	G	G	G	G	G	G	G
12449	G	A	G	G	G	G	G	G	G	G	G	G	G	G
12801	C	C	T	C	C	C	C	C	C	C	C	C	A	A
13206	A	G	G	A	G	G	G	A	G	A	-	A	A	A
13350	G	A	G	G	G	A	G	G	A	A	G	A	A	A
13532	C	C	C	C	C	T	T	T	T	T	-	T	T	T
13539	A	A	A	A	A	G	G	G	G	G	-	A	-	A
13545	T	T	T	T	T	C	C	C	C	C	T	T	A	-
13548	T	T	T	T	T	A	A	A	A	A	-	T	C	C
13551	A	A	A	A	A	G	G	G	G	G	A	A	G	-
13569	G	G	G	G	G	A	G	G	G	G	G	-	G	G
13683	G	A	G	A	A	A	A	A	A	A	-	G	G	G
14004	C	C	C	T	C	C	C	C	C	C	C	T	C	C
14113	C	C	C	C	C	C	C	C	C	T	-	C	C	C
14283	A	A	A	G	A	A	A	A	A	A	A	A	A	-
14649	A	A	A	G	A	A	A	A	A	A	A	A	A	G
14691	A	A	A	C	A	A	A	A	A	A	A	A	-	G
14692	T	T	T	A	T	T	T	T	T	T	T	T	-	G
14694	C	C	C	T	C	C	C	C	C	C	C	C	-	C
14730	A	A	A	G	A	A	A	A	A	A	T	A	T	T
15107	A	A	G	G	G	A	G	A	G	G	-	-	A	A
15228	G	G	G	G	G	G	G	A	G	G	G	T	-	T
15449	C	C	C	C	C	C	C	C	T	C	C	C	C	-
15633	A	A	A	A	A	A	A	A	G	A	A	G	A	A
16812	G	A	G	G	G	G	G	G	G	G	G	-	G	G
17380	C	C	T	T	C	C	C	C	T	C	-	C	A	A
17483	A	G	A	A	A	A	A	G	A	G	-	C	-	C
17543	T	C	T	T	T	T	C	C	T	C	C	-	-	C
17544	G	G	A	G	G	G	G	G	A	G	G	A	-	C
17771	G	A	A	G	G	G	G	A	G	A	T	A	T	T
17806	T	C	C	C	T	T	T	C	T	C	-	A	C	T
17819	G	A	G	G	G	G	G	A	G	A	-	G	G	G
18072	G	A	G	G	G	G	A	A	A	A	C	C	C	C
18206	C	C	T	C	C	C	C	C	C	C	-	-	C	C
18238	G	G	G	G	G	G	C	G	G	G	-	G	G	G
18242	A	G	A	A	A	A	G	G	A	G	T	-	G	G
18381	G	G	G	G	G	G	G	A	G	G	G	G	G	C
18594	T	C	T	T	T	T	T	C	T	C	A	C	-	-
18669	A	G	A	A	A	A	G	G	G	G	C	-	C	C
18797	G	G	G	G	G	G	G	G	A	G	-	G	G	-
18860	C	C	C	C	C	C	C	T	C	C	T	-	-	C
18877	A	G	G	G	A	A	G	G	A	G	G	G	G	G
19204	T	T	T	T	T	T	T	T	T	C	T	G	G	G
19211	G	G	G	G	G	G	G	G	G	A	G	C	C	C
19223	G	G	G	G	G	G	G	G	G	A	G	G	G	G
19235	A	A	A	A	A	A	A	A	A	G	A	C	C	-
19238	C	C	C	C	C	C	C	C	C	T	-	G	G	-
19262	G	G	G	G	G	G	G	G	A	G	G	G	G	G
19265	G	G	G	G	G	G	G	G	G	A	G	G	G	G
19301	C	T	T	T	T	T	C	T	T	T	T	A	A	T
19373	G	G	A	A	A	G	G	G	G	G	-	A	A	A
19376	T	T	C	C	C	T	T	T	T	T	-	T	T	T
19382	G	G	A	A	A	G	G	G	G	G	G	G	G	C
19430	T	T	C	C	C	C	T	T	C	T	G	T	G	G
19439	C	C	C	C	C	C	C	C	T	C	C	C	C	T
19664	T	T	A	T	A	A	T	T	T	T	-	T	T	A
19679	G	G	G	G	G	G	G	G	A	G	G	G	G	G
19718	C	C	T	C	T	T	C	C	C	T	C	G	C	G
19729	G	A	G	A	A	A	G	A	A	G	T	G	T	T
19746	T	C	C	T	C	C	T	T	C	C	T	T	T	T
19766	T	T	A	T	A	A	T	T	T	A	T	T	T	T
19777	T	T	T	T	T	T	T	T	C	T	T	T	T	T
19781	G	G	G	G	G	G	G	G	A	G	G	G	G	G
19787	A	A	G	A	G	G	A	A	G	A	A	A	A	T
19801	A	C	A	C	C	A	A	C	C	C	C	A	C	C
19814	T	C	T	C	C	T	T	C	C	T	T	T	T	T
19834	G	A	G	A	A	G	G	A	A	G	G	-	G	G
19843	G	G	A	G	G	A	G	G	G	A	G	-	-	G
19849	T	T	C	T	T	C	T	T	T	C	T	-	G	T
19867	T	T	A	T	T	A	T	T	T	A	T	-	G	G
19912	A	A	G	G	A	G	A	A	A	G	-	-	-	C
19915	A	A	G	G	A	G	A	A	A	G	-	T	T	T
19978	C	C	T	T	C	T	C	C	T	C	-	T	T	T
20096	C	C	T	T	C	T	C	C	T	C	C	-	C	A
20122	C	C	G	G	C	G	C	C	G	C	C	-	C	C
20126	T	T	C	C	T	C	T	T	C	T	T	T	T	C
20127	C	C	T	T	C	T	C	C	T	C	C	-	T	T
20140	G	G	A	A	G	A	G	G	A	G	G	-	G	-
20158	A	A	C	C	A	C	A	A	C	A	A	A	A	A
20159	T	T	G	G	T	A	T	T	G	T	T	T	T	T
20160	T	T	G	G	T	G	T	T	G	T	T	T	T	T
20161	C	C	C	C	C	C	C	C	A	C	C	C	C	C
20170	A	A	G	G	A	G	A	A	G	A	A	A	A	A
20171	C	C	G	G	C	G	C	C	G	C	C	C	C	C
20173	G	G	A	G	G	G	G	G	A	G	G	G	A	G
20176	T	T	T	C	T	C	T	T	T	T	-	T	T	T
20177	T	T	T	T	T	T	T	T	A	T	T	T	T	T
20178	T	T	T	T	T	T	T	T	A	T	T	T	T	T
20179	T	T	A	A	T	A	T	T	T	T	T	T	T	T
20180	A	A	T	T	A	T	A	A	T	A	A	A	A	A
20181	T	T	C	C	T	C	T	T	G	T	T	T	T	T
20182	A	A	A	A	A	A	A	A	T	A	A	A	A	-
20183	T	T	T	T	T	T	T	T	C	T	T	T	T	T
20187	G	G	T	T	G	T	G	G	T	G	-	G	G	G
20190	C	C	A	A	C	A	C	C	A	C	-	C	-	C
20194	A	A	T	T	A	T	A	A	T	A	A	A	A	A
20197	G	G	T	T	G	T	G	G	T	G	G	G	T	G
20200	A	A	T	T	A	T	A	A	T	A	A	A	-	A
20204	A	A	C	C	A	C	A	A	C	A	-	-	C	A
20224	C	C	T	T	C	T	C	C	T	C	C	C	C	T
20231	C	C	T	T	C	T	C	C	T	C	C	-	C	G
20303	A	A	G	G	A	G	A	A	G	A	-	A	A	A
20318	C	C	T	T	C	T	C	C	T	C	C	-	C	C
20324	A	A	C	C	A	C	A	A	C	A	-	A	T	T
20335	T	T	A	A	T	A	T	T	A	T	T	T	T	T
20336	T	T	C	C	T	C	T	T	C	T	A	T	A	A
20372	A	A	G	G	A	G	A	A	G	A	G	-	G	-
20462	C	C	T	T	C	T	C	C	T	C	-	-	C	-
20466	A	A	G	G	A	G	A	A	G	A	-	A	-	-
20468	A	A	T	T	A	T	A	A	T	A	A	A	A	-
20627	G	G	A	A	G	A	G	G	A	G	-	G	A	A
20640	A	A	G	G	A	G	A	A	G	A	A	A	A	T
20647	A	A	G	G	A	G	A	A	G	A	A	A	A	A
20675	C	C	T	T	C	T	C	C	T	C	-	-	C	-
20678	T	T	C	C	T	C	T	T	C	T	T	T	T	T
20681	T	T	A	A	T	A	T	T	A	T	T	T	-	C
20684	A	A	G	G	A	G	A	A	G	A	A	A	-	G
20696	T	C	T	T	T	T	T	T	T	T	T	T	T	-
20757	G	G	G	A	G	A	G	G	A	G	G	-	-	C
20764	C	C	C	A	C	A	C	C	A	C	C	C	-	A
20768	T	T	T	C	T	C	T	T	C	T	T	T	-	G
20981	A	A	A	G	G	G	A	A	G	A	-	A	T	T
21122	T	T	T	T	C	T	T	T	T	T	T	T	T	T
21150	G	G	G	G	G	G	G	G	G	A	G	G	G	G
21170	A	G	A	G	G	A	A	G	G	G	G	G	G	G
21179	C	A	C	C	C	C	C	C	C	A	C	C	-	C
21209	C	C	A	C	C	C	C	C	C	C	-	C	C	C
21355	A	C	C	C	C	A	A	C	C	C	-	C	C	C
21396	G	G	G	G	A	G	G	G	G	G	-	G	G	G
21736	T	A	T	T	T	T	T	A	T	T	-	-	A	T
21737	C	A	C	C	C	C	C	A	C	A	-	-	A	C
21739	G	T	G	G	G	G	G	T	G	T	-	-	T	G
21750	T	A	T	T	T	T	T	A	T	A	A	A	T	A
21751	A	T	A	A	A	A	A	T	A	T	T	T	A	T
22017	C	C	T	C	T	C	C	T	C	T	C	-	C	C
22040	A	A	G	A	A	A	A	G	A	G	T	G	T	T
22176	G	G	G	A	A	A	G	A	G	A	A	A	A	C
22259	C	C	C	T	C	C	C	T	T	T	-	-	G	-
22263	T	T	T	C	T	T	T	C	C	C	-	-	C	C
22265	T	T	T	C	T	T	T	C	C	C	A	-	A	A
22302	T	T	T	C	T	T	T	C	C	C	C	T	C	C
22315	C	A	C	A	C	C	C	A	A	A	G	-	G	G
22325	C	T	C	T	C	C	C	T	T	T	T	T	T	T
22352	A	G	A	G	A	A	A	G	G	G	T	A	T	T
22355	C	T	C	T	C	C	C	T	T	T	T	C	T	T
22362	T	C	T	C	T	T	T	C	C	C	T	T	T	T
22387	C	T	T	T	T	T	C	T	C	T	-	C	C	C
22412	G	G	A	G	A	A	G	G	G	G	G	T	G	-
22416	A	A	T	A	T	T	A	A	A	A	A	C	A	-
22426	C	C	T	C	T	T	C	C	C	C	-	T	C	-
22432	A	A	G	A	G	G	A	A	A	A	A	-	A	-
22438	C	C	G	C	C	C	C	C	C	C	C	-	C	-
22439	A	A	T	A	A	A	A	A	A	A	A	-	A	-
22440	T	G	C	T	T	T	T	T	T	T	T	-	T	-
22441	C	A	G	C	C	C	C	C	C	C	-	G	C	-
22443	A	A	C	A	A	A	A	A	A	A	A	C	A	-
22444	A	A	C	A	A	A	A	A	A	A	A	C	A	-
22445	A	A	G	A	A	A	A	A	A	A	A	G	A	-
22446	A	A	G	A	A	A	A	A	A	A	A	-	A	-
22447	A	A	G	A	A	A	A	A	A	A	A	-	A	-
22448	T	T	C	T	T	T	T	T	T	T	T	C	T	-
22451	T	T	C	T	T	T	T	T	T	T	T	C	T	-
22452	A	A	G	A	A	A	A	A	A	A	A	G	A	-
22453	A	A	G	A	A	A	A	A	A	A	A	G	A	A
22455	A	A	G	A	A	A	A	A	A	A	A	G	A	A
22456	G	G	C	G	G	G	G	G	G	G	-	C	G	G
22457	T	T	A	T	T	T	T	T	T	T	T	A	T	T
22458	C	C	T	C	C	C	C	C	C	C	-	T	C	C
22460	G	G	A	G	G	G	G	G	G	G	G	A	-	G
22461	T	T	C	T	T	T	T	T	T	T	T	C	T	T
22463	T	T	C	T	T	T	T	T	T	T	T	-	T	T
22464	A	A	C	A	A	A	A	A	A	A	A	C	A	A
22465	T	T	G	T	T	T	T	T	T	T	T	G	T	T
22466	C	C	G	C	C	C	C	C	C	C	-	G	C	C
22467	T	T	G	T	T	T	T	T	T	T	T	G	T	T
22468	C	C	G	C	C	C	C	C	C	C	C	G	C	C
22469	A	A	C	A	A	A	A	A	A	A	A	-	A	A
22471	G	G	A	G	G	G	G	G	G	G	G	A	-	G
22473	T	T	C	T	T	T	T	T	T	T	T	C	T	T
22483	G	G	A	G	G	G	G	G	G	G	G	-	G	-
22492	G	G	A	G	G	G	G	G	G	G	G	A	-	A
22506	T	T	G	T	T	T	T	T	T	T	-	-	C	C
22515	G	G	A	G	G	G	G	G	G	G	-	C	G	C
22536	T	T	A	T	T	T	T	T	A	T	-	C	C	C
22581	G	A	G	A	G	G	G	A	G	A	-	G	C	G
22583	C	T	C	T	C	C	C	T	C	T	-	C	G	C
22593	G	G	A	G	G	G	G	G	A	G	G	-	-	C
22608	C	T	T	T	T	T	C	T	T	T	T	T	T	T
22617	T	C	T	C	G	G	T	C	G	C	C	T	-	T
22620	T	A	T	A	C	C	T	A	C	A	A	T	T	T
22626	C	G	C	G	A	C	C	G	A	G	G	-	C	C
22627	G	C	G	C	G	G	G	C	G	C	G	G	G	G
22635	G	A	T	A	A	G	G	A	G	A	A	A	-	G
22638	C	C	T	C	C	C	C	C	C	C	-	C	C	C
22639	T	G	T	G	G	T	T	G	T	G	-	T	T	T
22650	G	T	T	T	T	G	G	T	G	T	-	-	G	G
22659	G	C	C	C	C	G	G	C	G	C	-	-	C	C
22660	C	G	G	G	G	C	C	G	C	C	-	-	C	C
22661	C	A	A	A	A	C	C	A	C	C	-	-	C	C
22662	A	T	T	T	T	A	A	T	A	A	-	-	A	A
22664	G	A	A	A	A	G	G	A	G	G	-	-	G	-
22665	A	G	G	G	G	A	A	G	A	A	-	-	A	A
22666	T	C	C	C	C	T	T	C	T	T	-	-	T	T
22668	A	G	G	G	G	A	A	G	A	A	-	-	A	A
22669	A	G	G	G	G	A	A	G	A	A	-	-	A	A
22671	G	C	C	C	C	G	G	C	G	G	-	-	G	-
22675	A	C	C	C	C	A	A	C	A	A	-	-	A	A
22676	A	G	G	G	G	A	A	G	A	A	-	-	A	A
22677	A	G	G	G	G	A	A	G	A	A	G	-	A	A
22679	C	T	T	T	T	C	C	T	C	C	T	T	C	C
22680	G	T	T	T	T	G	G	T	G	A	T	T	T	T
22681	T	G	G	G	G	T	T	G	T	T	G	-	T	T
22682	A	T	T	T	T	A	A	T	A	A	T	-	A	A
22683	T	A	A	A	A	T	T	A	T	C	A	A	T	T
22693	T	T	T	C	T	T	T	C	T	T	C	T	T	T
22695	T	A	A	G	A	T	T	G	T	A	G	-	-	G
22704	A	G	G	C	G	A	A	C	A	A	C	C	A	C
22713	G	A	A	A	A	G	G	A	G	G	T	T	G	T
22721	G	C	C	C	C	G	G	C	G	G	T	T	-	T
22722	G	A	A	A	A	G	G	A	G	G	C	C	G	-
22759	C	C	C	T	C	C	C	T	C	T	C	C	C	C
22809	G	G	A	G	G	A	G	G	G	G	-	-	G	G
22869	G	G	G	G	G	A	G	G	G	G	G	-	G	-
22896	G	A	G	A	A	A	G	A	G	A	T	G	T	-
22900	G	A	G	A	A	A	G	A	G	A	G	-	-	-
22911	G	A	G	A	A	C	G	A	G	A	-	G	-	C
22917	A	G	A	G	C	G	A	G	A	G	G	A	-	G
22920	A	C	A	C	C	C	A	C	A	C	-	A	C	C
22922	A	G	A	G	G	G	A	G	A	G	-	A	G	-
22924	G	A	G	A	A	A	G	A	G	A	A	G	A	A
22934	T	T	T	A	T	A	T	T	T	T	-	T	-	T
22935	G	G	G	T	G	T	G	G	G	G	-	G	-	G
22936	A	A	A	T	A	T	A	A	A	A	-	A	-	A
22937	T	T	T	C	T	C	T	T	T	T	-	T	-	T
22938	G	G	G	C	G	C	G	G	G	G	-	G	-	C
22939	G	G	G	T	G	T	G	G	G	G	-	G	-	G
22941	C	C	C	T	C	T	C	C	C	C	-	-	T	C
22942	G	G	G	A	G	A	G	G	G	G	-	G	-	G
22943	A	A	A	T	A	T	A	A	A	A	-	A	A	A
22944	G	G	G	A	G	A	G	G	G	G	-	A	G	G
22945	A	A	A	T	A	T	A	A	A	A	-	A	A	A
22946	C	C	C	T	C	T	C	C	C	C	-	C	C	C
22947	T	T	T	C	T	C	T	T	T	T	-	T	T	T
22948	G	G	G	T	G	T	G	G	G	G	-	G	G	G
22949	A	A	A	T	A	T	A	A	A	A	-	A	A	A
22950	G	G	G	C	G	C	G	G	G	G	-	G	G	G
22951	G	G	G	C	G	C	G	G	G	G	-	-	G	G
22952	G	G	G	T	G	T	G	G	G	G	T	G	G	G
22953	A	A	A	T	A	T	A	A	A	A	-	A	A	A
22954	C	C	C	G	C	G	C	T	C	T	G	-	G	C
22955	G	G	G	T	G	T	G	G	G	G	-	G	G	G
22956	G	G	G	T	G	T	G	G	G	G	-	G	G	-
22957	A	A	A	C	A	C	A	A	A	A	-	A	A	A
22959	A	A	A	T	A	T	A	A	A	A	-	A	-	A
22961	C	C	C	A	C	A	C	C	C	C	-	-	A	C
22962	C	C	C	T	C	T	C	T	C	C	T	C	T	C
22963	T	T	T	G	T	G	T	T	T	T	-	T	T	T
22964	G	G	G	T	G	T	G	G	G	G	G	-	G	G
22965	T	T	T	A	T	A	T	T	T	T	T	T	T	T
22966	C	C	C	A	C	A	C	C	C	C	C	-	C	C
22967	C	C	C	T	C	T	C	C	C	C	C	C	C	C
22968	G	G	G	C	G	C	G	G	G	G	C	G	G	G
22971	C	C	C	A	C	A	C	C	C	C	C	C	C	C
22972	G	G	G	A	G	A	G	G	G	G	G	-	G	G
22973	C	C	C	T	C	T	C	C	C	C	C	C	C	C
22974	T	T	T	A	T	A	T	T	T	T	T	T	T	T
22975	T	T	T	G	T	G	T	T	T	T	T	T	T	T
22978	A	A	A	G	A	G	A	A	A	A	A	A	A	A
22979	A	A	A	G	A	G	A	A	A	A	A	A	A	A
22981	G	G	G	T	G	T	G	G	G	G	G	G	G	G
22983	C	C	C	A	C	A	C	C	C	C	C	C	C	C
22984	T	T	T	G	T	G	T	T	T	T	T	T	T	T
22985	G	G	G	A	G	A	G	G	G	G	G	-	G	G
22986	C	T	C	T	C	T	C	T	C	C	T	T	T	-
22987	A	A	A	G	A	G	A	A	A	A	A	A	A	A
22989	G	G	G	T	G	T	G	G	G	G	G	-	G	-
22991	T	T	T	A	T	A	T	T	T	T	T	T	T	T
22993	G	G	G	T	G	T	G	G	G	G	-	G	G	G
22994	A	A	A	T	A	T	A	A	A	A	A	A	A	A
22995	A	A	A	T	A	T	A	A	A	A	A	A	A	A
22996	G	G	G	T	G	T	G	G	G	G	-	G	-	-
22997	C	C	C	T	C	T	C	C	C	C	-	T	T	T
22998	T	T	T	C	T	C	T	T	T	T	T	T	T	T
23001	T	T	T	G	T	G	T	T	T	T	T	T	T	T
23002	G	G	G	T	G	C	G	G	G	G	-	-	G	G
23004	T	T	T	A	T	A	T	T	T	T	T	T	T	T
23005	G	G	G	T	G	T	G	G	G	G	G	A	A	A
23007	A	A	A	T	A	T	A	A	A	A	A	A	A	A
23008	T	T	T	C	T	C	T	T	T	T	T	T	T	T
23009	A	A	A	T	A	T	A	A	A	A	A	A	A	A
23010	C	A	C	C	C	C	C	A	C	A	C	-	-	C
23011	T	T	T	A	T	A	T	T	T	T	T	T	T	T
23012	G	G	G	A	G	A	G	G	G	G	G	G	G	G
23013	G	G	G	A	G	A	G	G	G	G	-	-	G	G
23014	C	C	C	A	C	A	C	C	C	C	-	C	C	C
23015	T	T	T	A	T	A	T	T	T	T	-	T	T	T
23017	G	G	G	A	G	A	G	G	G	G	-	G	G	G
23028	A	A	A	C	A	A	A	A	A	A	-	A	A	A
23029	A	A	A	T	A	A	A	A	A	A	-	A	A	A
23030	G	G	G	T	G	G	G	G	G	G	-	G	G	G
23031	G	G	G	C	G	G	G	G	G	G	-	G	G	G
23033	C	C	C	T	C	C	C	C	C	C	-	C	C	C
23034	T	T	T	C	T	T	T	T	T	T	T	T	T	T
23035	A	A	A	G	A	A	A	A	A	A	A	A	A	A
23036	C	C	C	G	C	C	C	C	C	C	C	C	C	C
23037	C	C	C	G	C	T	C	C	C	C	C	C	C	G
23038	G	G	G	A	G	G	G	G	G	G	G	G	-	G
23039	T	T	T	G	T	T	T	T	T	T	T	T	T	T
23040	T	T	T	A	T	T	T	T	T	T	T	T	T	T
23041	C	C	C	T	C	C	C	C	C	C	C	C	C	C
23042	C	C	C	A	C	C	C	C	C	C	C	C	C	C
23043	T	T	T	C	T	T	T	T	T	T	T	T	T	T
23044	G	G	G	T	G	G	G	G	G	G	G	G	G	G
23049	A	A	A	G	A	A	A	A	A	A	-	A	A	A
23051	A	A	A	A	A	T	A	A	A	A	A	A	A	A
23052	G	G	G	G	G	A	G	G	G	G	G	-	G	G
23066	T	C	C	C	C	C	T	C	C	C	T	T	T	T
23070	G	G	G	A	G	G	G	G	G	G	G	G	G	G
23079	T	T	T	C	T	T	T	T	T	T	T	T	T	T
23082	C	T	C	C	C	C	C	T	C	T	A	-	A	-
23085	G	G	G	A	G	G	G	G	G	G	G	G	-	G
23094	A	G	A	G	A	A	A	G	A	G	C	A	-	A
23139	A	A	G	A	G	G	A	A	A	A	-	G	G	G
23142	T	T	G	T	G	G	T	T	T	T	-	T	T	-
23148	A	A	G	A	G	G	A	A	A	A	-	G	C	G
23149	G	G	C	G	C	C	G	G	G	G	-	A	G	-
23150	C	C	A	C	A	A	C	C	C	C	-	A	A	-
23235	A	G	G	G	G	A	A	G	G	G	C	C	-	C
23247	C	A	A	A	A	C	C	A	A	A	A	A	A	A
23250	T	C	C	C	C	T	T	C	C	C	G	-	G	G
23256	G	A	G	A	A	A	G	A	A	A	C	C	A	C
23280	C	C	C	C	C	C	C	C	T	C	C	C	C	C
23286	G	G	G	T	G	G	G	G	G	G	G	-	-	G
23289	T	T	T	T	T	T	T	T	C	T	T	T	T	T
23301	A	A	A	G	G	A	A	A	G	A	A	T	A	A
23321	G	A	G	A	A	G	G	A	A	A	T	T	T	T
23323	T	C	T	C	C	C	T	C	C	C	T	T	C	T
23338	C	C	C	C	C	T	C	C	C	C	C	-	A	C
23469	A	G	A	A	A	G	A	A	A	A	A	A	A	A
23472	A	G	A	A	A	G	A	A	A	A	-	A	A	A
23505	A	G	G	G	A	G	A	G	A	G	G	-	G	G
23508	T	T	T	T	T	T	A	T	T	T	T	T	T	T
23514	A	A	A	A	A	A	A	A	T	A	A	G	A	A
23523	C	T	C	C	C	C	C	T	C	T	C	C	C	C
23541	G	G	G	A	G	G	G	G	A	G	G	G	G	G
23559	A	G	G	A	G	G	A	G	A	G	T	-	T	T
23595	C	C	C	C	C	T	C	C	C	C	-	C	-	T
23601	T	T	G	T	G	G	T	G	T	G	G	G	G	G
23604	A	A	T	A	T	T	A	T	A	T	C	-	C	-
23619	T	T	C	C	C	C	T	C	T	C	T	T	T	T
23623	C	C	T	T	T	C	C	T	C	T	G	T	G	G
23633	A	A	T	G	G	T	A	T	A	T	T	T	T	T
23634	C	C	G	C	C	G	C	G	C	G	C	C	C	C
23635	A	A	T	A	A	T	A	T	A	T	-	A	A	A
23636	G	G	T	G	G	T	G	T	G	T	G	G	G	G
23637	A	A	C	A	A	C	A	C	A	C	A	A	A	A
23638	T	T	C	T	T	C	T	C	T	C	-	T	T	T
23641	A	A	T	A	A	T	A	T	A	T	-	A	A	A
23643	A	A	C	G	G	C	A	C	A	C	-	A	C	C
23644	C	C	G	C	C	G	C	G	C	G	-	-	C	C
23647	A	A	C	A	A	C	A	C	A	C	-	-	A	A
23648	A	A	T	A	A	T	A	T	A	T	A	-	A	A
23649	G	G	T	G	G	T	G	T	G	T	G	-	G	G
23650	A	A	G	A	A	G	A	G	A	G	A	-	A	A
23651	C	C	T	C	C	T	C	T	C	T	-	-	C	C
23652	G	G	C	G	G	C	G	C	G	C	G	G	G	G
23653	A	A	G	A	A	G	A	G	A	G	A	A	A	A
23654	A	A	T	A	A	T	A	T	A	T	A	-	A	A
23656	A	A	C	A	A	C	A	C	A	C	A	A	A	A
23659	G	G	A	G	G	A	G	A	G	A	G	G	G	G
23660	G	G	T	G	G	T	G	T	G	T	G	T	G	G
23662	A	A	C	A	A	C	A	C	A	C	A	A	-	A
23664	A	A	T	A	A	T	A	T	A	T	A	A	A	A
23665	A	A	G	A	A	G	A	G	A	G	A	A	A	A
23666	T	T	A	T	T	A	T	A	T	A	T	T	T	T
23667	G	G	T	G	G	T	G	T	G	T	G	G	G	G
23668	A	A	G	A	A	G	A	G	A	G	A	A	A	A
23669	T	T	C	T	T	C	T	C	T	C	T	T	T	T
23670	A	A	T	A	A	T	A	T	A	T	A	A	A	A
23672	C	C	G	C	C	G	C	G	C	G	C	C	C	C
23674	A	A	C	A	A	C	A	C	A	C	A	-	A	A
23675	C	C	A	C	C	A	C	A	C	A	C	-	C	C
23677	G	G	C	G	G	C	G	C	G	C	G	-	G	G
23678	G	G	C	G	G	C	G	C	G	C	G	-	G	G
23688	A	A	T	T	A	T	A	T	A	T	T	T	T	-
23690	G	G	A	A	G	A	G	A	G	A	G	-	A	-
23691	T	T	G	G	T	G	T	G	T	G	G	-	G	G
23692	A	A	C	C	A	C	A	C	A	C	A	-	-	C
23693	C	C	G	G	C	G	C	G	C	G	C	-	G	G
23694	G	G	T	T	G	T	G	T	G	T	T	T	T	T
23695	G	G	T	T	G	T	G	T	G	T	-	-	T	T
23697	G	G	C	C	G	C	G	C	G	C	-	C	-	-
23698	C	C	T	T	C	T	C	T	C	T	-	C	-	-
23699	C	C	T	T	C	T	C	T	C	T	-	C	-	-
23700	A	A	T	T	A	T	A	T	A	T	-	A	-	-
23702	T	T	A	A	T	A	T	A	T	A	-	T	-	-
23703	G	G	C	C	G	C	G	C	G	C	-	-	-	-
23704	A	A	C	C	A	C	A	C	A	C	-	-	-	-
23706	C	C	G	G	C	G	C	G	C	G	-	-	-	-
23708	G	G	T	T	G	T	G	T	G	T	T	-	-	-
23710	A	A	G	G	A	G	A	G	A	G	G	-	-	-
23712	C	C	G	G	C	G	C	G	C	G	G	-	-	-
23713	G	G	T	T	G	T	G	T	G	T	T	-	-	-
23714	G	G	T	T	G	T	G	T	G	T	T	-	-	-
23716	A	A	G	G	A	G	A	G	A	G	G	A	-	-
23717	T	T	A	A	T	A	T	A	T	A	A	T	-	-
23718	C	C	T	T	C	T	C	T	C	T	T	C	-	-
23719	C	C	T	T	C	T	C	T	C	T	T	C	-	-
23720	C	C	T	T	C	T	C	T	C	T	T	-	-	-
23721	G	G	C	C	G	C	G	C	G	C	C	G	-	-
23722	A	A	C	C	A	C	A	C	A	C	C	A	-	-
23729	G	G	T	T	G	T	G	T	G	T	T	-	-	-
23737	A	A	A	A	A	T	A	A	A	T	T	A	A	A
23738	G	G	G	G	G	T	G	G	G	T	-	G	G	G
23740	G	G	G	G	G	T	G	G	G	T	T	G	G	G
23741	A	A	A	A	A	T	A	A	A	T	T	A	A	A
23743	A	A	A	A	A	G	A	A	A	G	-	A	A	A
23744	A	A	G	G	A	A	A	G	A	A	A	-	-	A
23746	T	T	T	T	T	A	T	T	T	A	-	T	T	T
23747	T	T	T	T	T	C	T	T	T	C	-	T	T	T
23748	T	T	T	T	T	A	T	T	T	A	-	T	T	T
23749	T	T	T	T	T	A	T	T	T	A	-	T	T	T
23750	C	C	C	C	C	A	C	C	C	A	C	C	C	-
23751	T	C	C	C	C	C	T	C	C	C	C	C	A	C
23752	T	T	T	T	T	A	T	T	T	A	T	T	T	T
23753	C	C	C	C	C	A	C	C	C	A	C	C	C	C
23755	C	C	C	C	C	G	C	C	C	G	-	C	C	C
23758	C	C	C	C	C	A	C	C	C	A	C	C	C	C
23759	G	G	G	G	G	T	G	G	G	T	G	G	G	G
23760	G	A	G	G	A	T	G	G	A	T	-	T	T	T
23761	T	T	T	T	T	C	T	T	T	C	T	T	T	T
23763	C	C	C	C	C	T	C	C	C	T	C	C	C	C
23765	T	T	T	T	T	A	T	T	T	A	T	T	T	T
23767	T	T	T	T	T	G	T	T	T	G	T	T	T	T
23768	G	G	G	G	G	T	G	G	G	T	G	-	G	G
23769	T	T	T	T	T	A	T	T	T	A	T	T	T	T
23770	A	A	A	A	A	T	A	A	A	T	A	A	A	A
23772	C	C	C	C	C	A	C	C	C	A	C	C	C	C
23773	A	A	A	A	A	T	A	A	A	T	A	A	A	A
23774	G	G	G	G	G	T	G	G	G	T	G	G	G	G
23776	C	C	C	C	C	T	C	C	C	T	-	C	C	C
23777	C	C	C	C	C	T	C	C	C	T	C	C	C	C
23778	G	G	G	G	G	T	G	G	G	T	G	-	G	G
23779	G	G	G	G	G	C	G	G	G	C	G	G	G	-
23780	C	C	C	C	C	T	C	C	C	T	C	C	C	C
23781	C	C	C	C	C	T	C	C	C	T	C	C	C	-
23782	A	A	A	A	A	T	A	A	A	T	A	A	A	A
23783	C	C	C	C	C	T	C	C	C	T	C	C	C	C
23784	C	C	C	C	C	T	C	C	C	T	C	-	C	-
23785	A	A	A	A	A	T	A	A	A	T	A	A	A	A
23786	T	T	T	T	T	A	T	T	T	A	T	T	T	T
23788	A	A	A	A	A	T	A	A	A	T	A	A	A	A
23790	C	C	C	C	C	G	C	C	C	G	-	-	C	C
23793	G	G	G	G	G	T	G	G	G	T	T	-	G	T
23795	T	T	T	T	T	G	T	T	T	G	T	T	T	T
23796	C	C	C	C	C	A	C	C	C	A	C	C	C	C
23797	A	A	A	A	A	G	A	A	A	G	A	A	A	A
23809	A	A	A	A	A	T	A	A	A	A	A	A	A	A
23811	A	A	A	A	A	G	A	A	A	A	A	A	A	A
23813	G	G	G	G	G	T	G	G	G	G	G	-	G	G
23814	T	C	C	C	C	G	T	C	T	C	-	-	G	C
23815	G	G	G	G	G	T	G	G	G	G	G	G	G	-
23816	C	C	C	C	C	A	C	C	C	C	C	C	C	C
23818	G	G	G	G	G	T	G	G	G	G	G	G	-	G
23821	A	A	A	A	A	G	A	A	A	A	A	A	A	A
23822	T	T	T	T	T	G	T	T	T	T	T	T	T	T
23823	C	C	C	C	C	A	C	C	C	C	C	C	C	C
23824	C	C	C	C	C	T	C	C	C	C	C	C	C	C
23825	C	C	C	C	C	G	C	C	C	C	C	-	C	C
23826	T	C	C	C	C	T	T	C	T	C	T	T	T	C
23827	G	G	G	G	G	A	G	G	G	G	G	G	-	G
23829	A	G	G	G	G	C	A	G	A	G	C	A	A	G
23830	C	C	C	C	C	T	C	C	C	C	-	C	C	C
23831	G	G	G	G	G	T	G	G	G	G	G	G	G	G
23832	A	A	A	A	A	C	A	A	A	A	A	A	A	A
23833	T	T	T	T	T	G	T	T	T	T	T	T	T	T
23834	G	G	G	G	G	T	G	G	G	G	G	-	G	G
23837	T	T	T	T	T	A	T	T	T	T	T	T	T	T
23838	C	C	C	C	C	T	C	C	C	C	-	C	C	-
23839	T	T	T	T	T	C	T	T	T	T	T	T	T	T
23840	C	C	C	C	C	T	C	C	C	C	-	C	C	C
23841	G	G	G	G	G	C	G	G	G	G	-	G	G	G
23842	A	A	A	A	A	G	A	A	A	A	A	A	A	A
23843	C	C	C	C	C	G	C	C	C	C	C	C	C	C
23844	A	A	A	A	A	T	A	A	A	A	A	A	A	A
23845	C	C	C	C	C	A	C	C	C	C	C	-	C	C
23847	G	G	G	G	G	T	G	G	G	G	-	-	G	-
23848	G	G	G	G	G	C	G	G	G	G	-	-	G	-
23850	A	A	A	A	A	T	A	A	A	A	A	A	A	A
23868	A	G	G	G	G	G	A	G	G	G	G	G	G	G
23891	T	C	C	T	C	C	T	T	C	C	T	T	T	C
23919	G	G	G	G	G	A	G	G	G	G	-	-	C	G
23928	T	T	T	T	T	C	T	T	T	C	T	T	T	T
23949	A	A	A	A	A	G	A	A	A	G	A	A	A	A
23958	T	G	G	G	G	T	T	G	G	G	-	G	G	G
23967	T	C	T	C	T	T	T	C	T	C	T	T	T	T
23971	C	T	C	T	C	C	C	T	C	T	C	C	-	C
23980	C	C	T	C	T	C	C	C	T	C	-	C	-	C
23991	C	T	T	T	T	C	C	T	T	C	T	T	T	T
24006	C	G	G	G	G	C	C	G	G	G	T	T	T	T
24016	G	G	G	G	G	A	G	G	G	G	G	T	T	G
24030	A	A	A	A	A	G	A	A	A	G	-	-	G	A
24036	A	A	A	A	A	G	A	A	A	A	A	A	A	A
24048	A	G	G	G	G	G	A	G	G	A	G	G	G	G
24051	A	A	A	A	A	T	A	A	A	A	A	A	A	A
24063	T	T	T	T	T	C	T	T	T	C	C	C	-	C
24068	A	A	A	A	A	G	A	A	A	A	A	A	A	A
24087	C	T	T	T	C	C	C	T	C	T	A	A	A	C
24162	A	G	G	G	G	A	A	G	G	G	T	T	T	T
24174	G	G	G	G	G	A	G	G	A	G	-	G	-	G
24192	C	C	C	C	T	C	C	C	C	C	C	-	-	C
24195	C	T	T	T	T	T	C	T	T	T	-	C	G	C
24301	C	T	T	C	T	C	C	C	T	T	C	T	C	T
24302	C	G	G	C	G	G	C	C	G	G	-	G	C	C
24329	C	C	C	C	C	T	C	C	C	C	C	C	-	C
24404	G	G	G	A	A	G	G	A	A	G	G	-	G	G
24410	G	G	G	G	A	G	G	G	A	G	G	G	G	G
24416	G	A	A	A	A	A	G	A	A	A	A	A	A	A
24422	C	T	T	T	C	C	C	T	C	T	T	T	T	T
24434	G	G	A	G	G	G	G	G	G	G	G	G	G	G
24467	A	A	A	A	A	G	A	A	A	A	-	A	T	-
24494	C	C	C	C	T	T	C	C	T	C	C	C	T	T
24503	G	A	A	A	G	G	G	A	G	A	G	G	G	G
24506	C	T	T	T	C	C	C	T	C	T	T	T	C	T
24521	G	A	A	A	G	G	G	A	G	A	T	T	G	-
24527	G	C	C	C	G	G	G	C	G	C	C	-	-	C
24551	A	G	G	G	G	A	A	G	G	G	A	A	A	A
24554	C	T	T	T	T	C	C	T	T	T	G	-	G	-
24590	C	C	C	C	T	C	C	C	T	C	C	C	-	T
24593	G	G	G	G	A	G	G	G	A	G	G	G	G	T
24608	C	C	C	C	T	C	C	C	T	C	C	-	T	T
24617	T	C	C	C	C	T	T	C	C	C	T	T	-	T
24626	G	A	A	A	A	G	G	A	A	A	A	A	A	A
24640	G	A	A	A	G	G	G	A	G	A	-	A	A	C
24686	G	G	G	A	A	G	G	A	A	G	T	-	T	-
24730	T	C	C	C	C	T	T	C	C	C	T	T	T	T
24764	G	A	A	A	A	G	G	A	A	A	-	T	C	C
24770	G	A	A	A	A	G	G	A	A	A	A	A	A	A
24821	C	C	C	C	C	T	C	C	C	C	-	-	T	T
24826	A	G	G	G	G	A	A	G	G	G	G	-	G	G
24834	A	G	G	G	G	A	A	G	G	G	C	-	C	-
24857	A	G	G	G	G	A	A	G	G	G	T	T	T	T
24890	A	A	A	A	G	A	A	A	G	A	A	A	A	A
24893	G	G	G	G	A	G	G	G	A	G	-	G	G	-
24896	G	G	G	G	A	G	G	G	A	G	G	G	G	G
25076	G	G	A	A	G	G	G	A	A	G	T	T	T	T
25082	G	G	G	G	A	A	G	G	G	G	G	-	G	-
25090	A	A	G	G	G	G	A	G	G	A	G	T	T	T
25124	G	G	G	G	G	A	G	G	G	G	G	-	G	G
25160	A	G	G	G	A	A	A	G	A	G	A	G	G	G
25166	T	C	C	C	T	T	T	C	T	C	-	-	G	G
25169	C	A	A	A	C	C	C	A	C	A	-	T	T	T
25175	G	A	A	A	G	G	G	A	G	A	T	T	T	T
25184	C	T	T	T	C	C	C	T	T	T	-	G	G	G
25277	G	A	G	G	G	G	G	G	G	G	G	G	A	G
25319	A	G	A	A	G	A	A	A	A	A	A	A	C	C
25328	T	C	T	T	T	T	T	T	T	T	T	T	T	T
25330	A	G	A	A	A	A	A	A	A	A	A	A	T	T
25337	A	G	A	A	A	A	A	A	A	A	A	A	T	T
25464	G	G	G	G	G	G	G	G	A	G	G	G	A	G
25486	T	C	C	C	T	T	T	C	T	C	C	-	C	C
25536	G	A	A	A	G	G	G	A	A	A	A	A	A	A
25548	C	C	C	C	T	C	C	C	C	C	C	C	C	-
25623	A	A	A	A	A	G	A	A	G	A	A	A	A	A
25650	G	G	G	G	G	G	G	G	A	G	-	G	A	A
25848	C	C	C	T	T	C	T	T	T	C	-	A	A	A
25863	C	C	C	T	C	C	C	T	C	C	C	C	T	C
25887	A	A	A	G	G	A	G	G	G	A	A	A	T	T
25914	C	C	C	T	T	C	T	T	T	C	-	C	A	A
25922	C	C	C	C	C	C	C	C	C	T	A	C	C	C
25944	T	T	T	C	T	T	T	C	T	T	T	-	G	-
26052	A	G	G	A	A	A	G	A	A	G	A	A	A	A
26064	C	C	T	C	C	C	T	C	C	T	G	G	C	G
26081	C	C	C	C	C	C	C	C	T	C	-	-	G	G
26187	A	G	G	A	A	A	A	A	A	G	T	T	T	A
26319	C	C	C	C	C	T	T	C	C	C	-	C	T	C
26390	G	G	G	G	G	A	A	G	G	G	G	-	C	G
26433	G	G	G	G	G	A	A	G	G	G	G	G	G	-
26442	T	C	C	T	T	T	T	T	T	C	C	-	C	C
26463	G	T	T	T	G	G	G	G	G	T	T	T	T	T
26555	G	T	T	G	T	G	G	G	G	G	T	G	T	T
26565	A	T	T	A	A	A	A	A	A	A	C	A	C	C
26609	C	A	A	C	C	C	C	C	C	C	A	C	-	C
26610	T	A	A	T	T	T	T	T	T	T	T	T	T	T
26611	T	A	A	T	T	T	T	T	T	T	T	T	T	T
26612	G	C	C	G	G	G	G	G	G	G	G	G	G	G
26613	C	T	T	C	C	C	C	C	C	C	-	C	C	C
26614	A	G	G	A	A	A	A	A	A	A	A	A	A	A
26615	T	A	A	T	T	T	T	T	T	T	T	T	T	T
26616	G	T	T	G	G	G	G	G	G	G	G	G	G	G
26618	A	G	G	A	A	A	A	A	A	A	A	A	A	A
26619	G	T	T	G	G	G	G	G	G	G	G	T	-	-
26620	A	T	T	A	A	A	A	A	A	A	A	A	A	A
26622	A	G	G	A	A	A	A	A	A	A	A	A	A	A
26623	T	C	C	T	T	T	T	T	T	T	T	T	T	T
26624	C	T	T	C	C	C	C	C	C	C	C	-	-	C
26625	A	T	T	A	A	A	A	A	A	A	A	A	A	A
26627	T	G	G	T	T	T	T	T	T	T	T	T	T	T
26628	T	C	C	T	T	T	T	T	T	T	T	T	T	T
26629	A	C	C	A	A	A	A	A	A	A	A	A	A	A
26630	A	G	G	A	A	A	A	A	A	A	A	A	A	A
26631	A	T	T	A	A	A	A	A	A	A	A	A	A	A
26632	C	G	G	C	C	C	C	C	C	C	-	C	C	C
26633	G	T	T	G	G	G	G	G	G	G	G	G	G	G
26634	T	G	G	T	T	T	T	T	T	T	T	T	T	T
26635	T	G	G	T	T	T	T	T	T	T	T	T	T	T
26636	A	T	T	A	A	A	A	A	A	A	A	A	A	A
26637	T	A	A	T	T	T	T	T	T	T	A	T	A	T
26640	C	T	T	C	C	C	C	C	C	C	C	-	C	C
26641	C	G	G	C	C	C	C	C	C	C	-	-	C	C
26642	C	A	A	C	C	C	C	C	C	C	-	-	C	C
26644	T	A	A	T	T	T	T	T	T	T	T	T	T	T
26645	A	C	C	A	A	A	A	A	A	A	A	A	A	A
26646	A	G	G	A	A	A	A	A	A	A	A	A	A	A
26647	G	T	T	G	G	G	G	G	G	G	G	G	-	G
26648	A	G	G	A	A	A	A	A	A	A	A	A	A	A
26649	G	C	C	G	G	G	G	G	G	G	G	-	G	G
26651	G	T	T	G	G	G	G	G	G	G	G	G	-	G
26652	A	C	C	A	A	A	A	A	A	A	A	A	A	A
26653	A	C	C	A	A	A	A	A	A	A	A	A	A	A
26654	T	G	G	T	T	T	T	T	T	T	T	T	T	T
26655	G	A	A	G	G	G	G	G	G	G	-	G	G	G
26656	A	G	G	A	A	A	A	A	A	A	A	A	A	A
26657	T	C	C	T	T	T	T	T	T	T	T	T	T	T
26660	C	A	A	C	C	C	C	C	C	C	A	C	C	C
26673	C	T	T	C	C	C	C	C	C	C	T	T	T	C
26674	C	T	T	C	C	C	C	C	C	C	C	-	-	C
26715	T	C	C	C	C	C	C	C	T	C	C	C	A	A
26756	C	C	C	C	C	T	C	C	C	C	C	C	C	C
26805	T	T	T	C	T	T	T	C	C	T	T	T	T	-
26874	G	G	T	G	G	G	G	G	G	T	G	-	G	G
26875	G	G	G	G	G	G	G	A	G	G	G	-	G	G
26940	C	C	C	T	C	C	T	T	T	C	C	C	A	-
27048	T	C	C	C	C	C	C	C	C	C	C	-	-	C
27062	G	A	G	A	A	A	A	A	A	G	-	G	A	G
27067	C	T	C	C	T	C	T	C	C	C	C	C	C	C
27099	T	C	C	T	C	T	C	T	T	C	-	T	-	C
27165	C	C	C	C	C	C	C	C	C	T	G	C	C	C
27204	C	T	C	C	C	C	T	C	T	T	T	T	T	-
27288	T	C	C	T	C	C	T	T	T	C	G	G	G	G
27303	C	T	C	C	C	C	C	C	C	C	C	-	T	C
27333	T	C	T	T	T	T	T	T	T	T	G	T	T	T
27337	C	C	C	C	C	C	C	C	C	T	T	C	T	T
27552	G	G	G	G	G	G	A	G	G	G	G	G	G	G
27639	T	T	T	T	C	T	C	T	T	T	T	T	-	T
27650	G	G	A	G	G	A	G	G	G	A	A	A	G	-
27651	G	A	G	G	G	G	G	G	G	G	C	-	-	G
27691	C	C	T	C	C	T	C	C	C	T	G	G	C	G
27710	T	T	C	T	T	C	T	T	C	C	-	C	T	C
27718	G	A	A	G	G	A	G	G	A	A	C	C	C	C
27719	A	G	A	A	A	A	A	A	A	A	A	-	C	-
27744	A	A	A	A	G	A	A	A	A	A	A	C	-	A
27774	G	A	A	A	G	A	G	A	G	A	A	A	-	A
27783	G	A	A	A	G	A	G	A	G	A	T	T	T	T
27791	C	G	G	G	C	G	C	G	C	G	-	-	G	-
27795	G	C	C	C	G	C	G	C	G	C	-	C	-	-
27796	A	T	C	C	A	C	A	C	A	C	-	T	A	-
27799	T	A	A	A	T	A	T	A	T	A	-	T	T	-
27800	A	C	C	C	A	C	A	C	A	C	-	A	A	-
27801	T	C	C	C	T	C	T	C	T	C	-	T	T	-
27802	C	G	G	G	C	G	C	G	C	G	G	-	C	-
27803	T	G	G	G	T	G	T	G	T	G	-	-	T	-
27804	T	C	C	C	T	C	T	C	T	C	-	-	T	C
27805	T	A	A	A	T	A	T	A	T	A	-	-	T	A
27806	G	A	A	A	G	A	G	A	G	A	-	-	G	A
27807	T	G	G	G	T	G	T	G	T	G	-	-	T	G
27808	C	A	A	A	C	A	C	A	C	A	A	-	-	A
27813	G	C	C	C	G	C	G	C	G	C	-	C	-	C
27825	A	T	T	T	A	T	A	T	A	T	-	T	-	T
27837	A	G	G	G	A	G	A	G	A	G	-	T	T	T
27849	G	A	A	A	G	A	G	A	G	A	T	T	T	T
27880	C	C	C	C	A	C	C	C	C	C	C	C	C	-
27899	T	C	T	C	T	C	T	C	C	C	A	A	A	-
27936	C	C	C	C	T	C	C	C	C	C	C	-	-	G
27940	T	C	T	T	T	C	T	C	C	C	C	C	C	C
27993	C	C	C	C	T	C	C	C	C	C	C	C	C	C
28088	C	C	C	T	C	C	T	C	C	C	C	C	A	A
28104	C	C	C	C	C	T	C	C	C	T	-	-	C	C
28149	T	T	T	T	T	C	T	T	T	C	-	T	C	-
28201	A	A	A	A	A	G	A	A	A	G	A	A	C	C
28206	T	T	T	T	T	C	T	T	T	C	T	-	A	A
28215	T	T	T	T	T	C	T	T	T	C	T	-	A	A
28396	G	G	A	G	G	G	A	G	G	G	G	-	G	G
28450	A	A	A	A	G	A	A	A	A	A	A	A	A	A
28818	G	A	G	G	A	G	G	A	G	G	A	-	A	-
28832	G	A	G	A	A	A	G	A	A	A	C	C	C	-
28834	A	G	A	G	G	G	G	G	G	G	G	G	G	G
28896	C	C	C	C	C	C	T	C	C	C	C	-	G	C
29038	G	G	G	G	G	G	A	G	G	G	G	-	A	G
29040	G	G	A	G	G	G	G	G	G	G	G	G	G	G
29073	G	G	G	G	G	G	A	G	G	G	-	-	C	C
29124	G	G	G	G	G	G	C	G	G	G	T	G	-	T
29157	T	T	T	T	T	T	C	T	T	T	C	T	C	-
29181	T	T	T	T	T	C	C	T	T	C	G	-	-	T
29199	C	C	C	C	C	C	A	C	C	C	C	-	-	G
29217	T	T	T	T	T	T	C	T	T	T	T	T	C	C
29253	G	G	A	G	G	G	A	G	G	G	-	G	-	-
29373	C	T	C	T	T	C	C	T	C	C	G	C	-	C
29415	C	C	C	C	C	C	C	C	T	C	-	C	G	C
29424	G	A	A	A	A	A	A	A	G	A	T	G	T	T
29495	G	A	G	G	G	G	G	G	G	G	G	T	G	G
29517	G	G	G	G	G	G	G	G	A	G	G	G	G	A
29526	A	A	A	A	A	A	G	A	A	A	A	G	A	-
29538	G	G	G	G	G	G	T	G	G	G	G	-	G	G
29581	T	C	C	C	C	C	C	C	T	C	-	-	-	G
29617	C	C	C	C	C	C	A	C	C	C	-	-	-	C
29618	A	A	A	A	A	A	G	A	A	A	-	G	C	C
29625	T	C	C	C	C	C	C	C	T	C	-	C	G	G
29643	T	C	C	C	C	C	C	C	T	C	C	T	C	C
29661	C	C	C	C	C	C	T	C	C	C	C	A	A	A
29662	T	T	T	T	T	T	C	T	T	T	T	-	-	C
29667	A	A	G	A	A	G	G	A	G	G	A	-	G	G
29709	G	G	G	G	G	G	A	G	G	G	G	G	G	-
29766	T	T	T	T	T	C	C	T	T	C	-	-	C	-
29778	C	C	C	C	C	C	T	C	C	C	-	-	G	-
29788	C	C	C	C	C	T	C	C	C	T	C	C	-	C
29808	C	C	C	C	C	T	C	C	C	T	C	C	-	-
29843	A	A	A	A	A	A	A	A	G	A	-	A	A	A
29860	T	T	T	T	T	T	T	T	C	T	T	T	T	T
29901	A	A	A	A	A	G	G	A	G	G	A	C	C	-
29961	T	T	C	T	T	T	C	T	C	T	T	A	A	A
29989	A	A	C	A	C	A	C	A	C	A	A	G	G	G
30011	A	A	A	A	A	A	A	A	G	A	A	A	A	T
30025	G	G	G	G	G	G	G	G	A	G	G	G	G	G
30029	G	G	G	G	G	G	T	G	G	G	G	G	A	T
30046	G	A	G	A	G	A	G	A	G	A	G	G	G	G
30085	T	T	T	T	T	T	T	T	C	T	T	T	T	T
30127	A	A	G	A	A	A	G	A	A	A	-	C	T	C
30181	A	A	G	A	A	A	A	A	A	A	T	-	A	A
30262	T	T	T	T	C	T	T	T	T	T	T	T	T	-
30319	C	C	G	C	C	C	G	C	C	C	-	G	C	-
30433	C	C	T	C	C	C	C	C	C	C	-	C	-	C
30436	G	G	G	G	G	A	A	G	G	A	G	C	G	G
30475	C	C	T	C	C	C	C	C	C	C	C	C	C	C
30544	G	G	A	G	G	G	G	G	G	G	G	-	T	-
30586	G	G	G	G	G	G	A	G	G	G	G	-	G	G
30598	G	G	A	G	G	G	G	G	G	G	-	A	A	G
30658	C	C	T	C	C	C	C	C	C	C	C	C	-	C
30707	G	G	T	G	G	G	G	G	G	G	G	G	C	-
30755	G	G	G	G	A	G	G	G	G	G	-	-	T	T
30772	A	A	G	A	A	A	A	A	A	A	A	G	G	A
30805	A	A	G	A	A	A	A	A	A	A	A	A	A	A
30860	C	T	C	C	C	C	C	C	C	C	-	C	C	C
30900	G	G	G	G	G	G	A	G	G	G	-	G	C	-
30940	T	T	T	T	T	T	T	T	C	T	C	-	C	C
31003	A	A	A	A	G	A	A	A	A	A	-	-	-	A
31048	C	C	C	C	C	C	C	C	T	C	C	C	G	-
31072	G	G	G	G	A	G	G	G	G	G	G	G	G	G
31153	C	C	C	C	T	C	C	C	C	C	C	C	C	C
31190	T	C	C	C	C	C	T	C	T	C	C	C	C	-
31274	C	C	C	C	C	C	T	C	C	C	C	-	C	G
31312	A	G	G	G	A	G	A	G	A	G	A	A	A	A
31369	T	T	T	T	C	C	T	C	T	C	-	C	C	C
31552	A	G	G	G	A	G	G	G	G	G	T	G	T	T
31562	T	C	C	C	T	C	C	C	C	C	A	A	A	A
31567	T	C	C	C	T	C	C	C	C	C	A	A	A	A
31617	G	G	G	G	G	A	G	G	G	A	-	G	-	G
31645	T	C	T	C	T	T	T	T	T	T	C	C	C	T
31654	C	T	T	T	C	T	C	T	C	T	T	T	T	T
31687	G	G	G	G	G	G	G	A	G	G	G	A	A	-
31765	A	A	A	A	A	A	A	A	G	A	A	A	G	-
31768	G	G	G	G	G	G	G	G	A	G	G	G	-	G
31825	T	C	C	C	T	C	T	C	T	C	C	-	-	C
31874	A	A	A	A	A	A	A	G	A	A	A	A	A	A
31930	A	A	A	A	A	A	A	G	A	A	C	-	C	C
31987	C	C	T	C	C	C	C	T	C	C	G	G	G	C
32077	C	C	C	C	C	C	C	T	C	C	C	C	C	C
32131	C	C	C	C	C	C	C	T	C	C	C	-	G	-
32203	G	G	G	G	G	G	G	G	A	G	G	G	G	G
32218	T	T	T	T	T	T	T	A	T	T	T	T	-	A
32221	A	A	A	A	A	A	A	G	A	A	A	A	-	C
32222	T	T	T	T	T	T	T	C	T	T	T	T	-	A
32224	G	G	G	G	G	G	G	C	G	G	G	-	-	G
32227	A	A	A	A	A	A	A	G	A	A	A	A	-	G
32233	G	G	A	G	G	G	G	G	G	G	G	G	-	G
32254	T	T	T	T	T	T	T	A	T	T	-	T	T	T
32271	G	A	A	A	A	A	G	A	G	A	C	A	A	C
32284	G	G	G	G	G	G	G	A	G	G	-	G	G	G
32314	T	C	T	C	C	C	T	C	C	C	T	T	T	T
32329	A	A	A	A	A	A	A	G	A	A	A	A	A	A
32353	A	A	A	A	A	A	A	C	A	A	G	-	G	A
32368	T	T	T	T	T	T	T	C	T	T	A	A	A	-
32386	T	T	T	T	T	T	T	C	T	T	G	G	G	-
32403	T	T	T	T	T	T	T	C	T	T	T	T	T	-
32404	G	G	G	G	G	G	G	A	G	G	G	G	G	G
32482	C	C	C	C	C	C	C	T	C	C	-	G	G	C
32488	C	C	C	C	C	C	C	T	C	C	C	-	-	C
32545	C	C	C	C	C	C	C	T	C	C	G	C	-	C
32557	G	G	G	G	C	G	G	G	G	G	-	-	C	C
32620	A	A	G	A	G	A	A	G	G	A	A	G	G	G
32644	T	T	C	T	C	T	T	C	T	T	-	G	G	G
32656	C	C	C	C	C	C	C	T	C	C	C	C	C	-
32735	G	G	A	G	G	G	A	G	G	G	-	-	G	G
32773	A	A	A	A	A	A	A	G	A	G	-	A	T	T
32788	A	A	A	A	A	A	A	A	A	G	A	G	G	G
32822	C	C	C	C	C	C	T	C	C	C	-	C	C	C
32847	A	A	G	A	A	A	A	G	A	G	A	A	A	A
32854	C	C	C	C	C	C	C	A	C	A	C	G	-	G
32857	C	C	C	C	C	C	C	G	C	G	C	-	G	G
32863	C	C	C	C	C	C	C	T	C	C	-	C	A	A
32911	G	G	G	G	G	G	G	A	G	G	-	A	A	A
32917	T	T	T	T	T	T	T	C	T	T	-	T	T	C
32959	T	C	C	C	C	C	C	C	C	C	T	C	C	C
32962	T	T	T	T	T	T	T	C	T	T	T	-	G	G
33026	T	C	C	C	C	C	C	C	C	C	T	T	T	-
33036	G	G	G	G	G	G	G	T	G	G	-	T	T	T
33083	G	G	G	G	G	G	G	G	A	G	G	G	G	G
33086	G	A	G	G	G	G	G	G	G	G	G	-	-	G
33142	A	A	A	A	A	A	A	G	A	A	A	-	C	-
33160	C	C	C	C	C	C	C	T	C	C	C	C	A	A
33214	G	G	G	G	A	G	G	G	G	G	-	G	G	G
33242	A	A	A	A	A	A	A	T	A	A	A	A	T	T
33253	T	T	T	T	T	T	T	C	T	T	-	-	-	-
33268	T	T	T	T	T	T	T	C	T	T	-	-	C	C
33295	A	A	A	A	A	G	G	G	A	G	C	A	A	A
33301	T	T	T	T	C	C	C	C	T	C	-	T	A	A
33316	G	G	G	G	G	G	G	A	G	G	G	G	-	-
33319	C	C	C	C	C	C	C	T	C	C	-	C	C	-
33354	G	G	G	G	G	G	G	C	G	G	-	G	T	G
33373	T	T	T	T	T	T	T	C	T	T	-	T	T	T
33406	G	G	G	G	G	G	G	A	G	G	-	-	A	G
33424	T	T	T	T	T	T	T	C	T	T	T	T	-	T
33475	A	A	A	A	A	A	A	G	A	A	A	-	-	A
33476	A	A	A	A	A	A	A	G	A	A	A	-	-	A
33487	C	C	C	A	A	C	A	C	A	C	C	C	C	C
33559	T	T	T	T	T	T	T	C	T	T	A	-	-	T
33566	G	G	G	G	G	G	A	G	G	G	G	G	G	-
33609	T	T	T	T	T	T	T	C	T	T	-	-	A	T
33709	A	G	G	G	G	A	G	A	A	A	A	A	-	-
33712	G	A	A	A	A	G	A	G	G	G	-	G	-	-
33760	T	T	T	T	T	T	T	C	T	T	G	T	T	T
33766	C	C	T	C	T	C	T	C	C	C	C	C	-	C
33781	T	C	C	C	C	T	C	C	T	T	T	T	C	-
33802	G	G	G	G	G	G	G	A	G	G	-	G	T	G
33841	T	T	T	T	T	T	T	C	T	T	T	-	T	T
33892	T	T	T	T	T	T	T	C	T	T	A	T	A	-
33893	A	A	A	A	A	A	A	G	A	A	A	A	A	-
33925	T	T	T	T	T	T	T	C	T	T	C	T	C	T
33929	G	G	G	G	G	G	G	A	G	G	G	G	-	G
33931	A	A	A	A	A	A	A	G	A	A	A	A	T	A
33934	G	G	G	G	G	G	G	A	G	G	G	G	A	G
33964	C	C	C	C	T	C	C	C	C	C	C	-	C	C
34021	A	A	C	C	A	A	A	C	A	A	-	T	T	-
34064	G	G	G	G	G	G	G	A	G	G	A	-	-	A
34087	G	G	G	G	G	G	G	A	G	G	T	G	T	T
34120	T	T	T	T	T	T	T	C	T	T	-	-	A	A
34165	T	T	T	T	T	T	T	G	T	T	-	T	-	-
34169	T	T	T	T	T	T	T	G	T	T	T	T	G	-
34180	G	G	G	G	G	G	G	A	G	G	A	G	T	-
34182	A	A	A	A	A	A	A	G	A	A	G	-	-	-
34249	T	T	T	T	T	T	T	C	T	T	-	T	C	T
34267	G	G	G	G	G	G	G	C	G	G	-	-	G	G
34303	C	T	C	C	C	C	C	C	C	C	C	-	C	-
34336	G	G	A	G	A	G	G	G	G	G	-	G	C	C
34375	C	C	C	C	T	C	C	C	T	C	C	C	C	-
34393	A	A	A	A	G	A	A	A	G	A	A	-	A	A
34469	C	C	C	C	T	C	T	C	T	C	-	-	C	A
34480	C	C	C	C	C	T	C	C	C	T	-	-	C	C
34507	C	C	C	C	T	C	T	T	T	C	T	-	T	T
34546	C	T	C	T	C	C	C	C	C	C	C	C	T	C
34612	A	A	A	A	A	A	A	G	A	A	-	C	G	-
34659	A	G	G	A	G	G	G	A	A	A	A	A	-	-
34660	A	A	C	G	A	A	A	A	A	A	A	A	A	-
34667	A	A	T	C	A	A	A	A	A	A	A	A	A	-
34670	A	A	A	A	A	A	A	G	A	A	A	A	T	-
34673	T	T	T	T	T	T	T	A	T	T	T	T	T	-
34731	G	T	G	G	G	G	G	G	G	G	G	G	G	G
34737	T	T	T	T	T	T	T	G	T	T	A	T	-	A
34752	A	A	A	A	A	A	A	G	A	A	G	-	G	G
34809	G	G	G	G	G	G	G	C	G	G	G	G	-	-
34831	A	A	A	A	A	A	A	G	A	A	-	C	-	-
34848	C	C	C	C	C	C	C	G	C	C	-	T	-	C
34884	G	A	A	A	G	A	G	A	G	A	-	T	T	T
34893	T	T	T	T	T	T	T	C	T	T	-	-	T	T
34899	T	T	T	T	T	T	T	C	T	T	-	-	A	A
34908	C	C	C	C	C	C	C	T	C	C	-	A	A	A
34914	T	T	T	T	T	T	T	C	T	T	-	T	T	T
34966	A	A	A	A	A	A	A	G	A	A	G	-	G	G
34971	A	A	A	A	A	A	A	T	A	A	A	-	T	A
34980	A	A	A	A	A	A	A	T	A	A	T	A	T	T
35005	A	A	A	A	A	A	A	G	A	A	-	A	-	-
35010	T	T	T	T	T	T	T	C	T	T	-	T	-	-
35013	G	G	G	G	G	G	G	A	G	G	-	G	-	-
35022	A	C	C	C	C	C	C	C	C	C	A	C	-	A
35028	G	G	G	G	G	G	G	A	G	G	-	A	A	A
35061	T	C	C	C	C	C	C	T	C	C	A	A	-	A
35062	G	A	A	A	A	A	A	G	A	A	T	T	T	T
35108	G	A	A	A	G	A	G	G	G	A	G	G	-	G
35148	T	C	T	T	T	T	T	T	T	T	T	T	T	T
35157	A	A	A	A	A	A	A	G	A	A	-	-	-	-
35160	T	T	T	T	T	T	T	C	T	T	-	T	A	-
35161	C	C	C	C	C	C	C	T	C	C	-	-	C	C
35163	T	T	T	T	T	T	T	C	T	T	-	T	T	A
35165	T	T	T	T	T	T	T	C	T	T	-	T	A	T
35202	C	C	C	C	C	C	C	T	C	C	C	-	C	C
35203	A	A	A	A	A	A	A	C	A	A	A	A	T	-
35232	A	A	A	A	A	A	A	G	A	A	-	A	G	-
35253	T	T	T	T	T	T	T	G	T	T	T	T	G	T
35268	A	A	A	A	A	A	A	C	A	A	A	A	-	A
35269	C	C	C	C	C	C	C	T	C	C	-	-	-	-
35270	C	C	C	C	C	C	C	T	C	C	C	T	C	C
35272	A	A	A	A	A	A	A	T	A	A	A	A	A	A
35273	C	C	C	C	C	C	C	G	C	C	G	C	C	C
35274	C	C	C	C	C	C	C	A	C	C	-	C	A	C
35275	G	G	G	G	G	G	G	C	G	G	-	G	G	G
35277	C	C	C	C	C	C	C	T	C	C	T	C	T	C
35278	G	G	G	G	G	G	G	T	G	G	G	G	G	G
35279	C	C	C	C	C	C	C	T	C	C	C	-	C	C
35280	C	C	C	C	C	C	C	T	C	C	C	C	T	C
35281	A	A	A	A	A	A	A	C	A	A	A	A	A	A
35283	T	T	T	T	T	T	T	A	T	T	T	T	T	T
35285	A	A	A	A	A	A	A	G	A	A	A	A	A	A
35326	A	A	A	A	A	A	A	G	A	A	-	A	T	-
35340	C	T	T	T	C	C	C	C	C	T	C	-	A	-
35345	A	A	A	A	A	A	A	C	A	A	C	A	A	A
35352	C	T	T	T	C	C	C	C	C	C	-	C	T	C
35367	A	A	A	A	A	A	A	G	A	A	A	A	G	A
35370	T	T	T	T	T	T	T	C	T	T	T	T	T	T
35382	C	C	C	C	C	C	C	T	C	C	T	C	C	C
35413	T	T	T	T	T	T	T	C	T	T	T	T	T	T
35415	C	C	C	C	C	C	C	A	C	C	C	C	C	C
35416	G	G	G	G	G	G	G	T	G	G	G	G	G	G
35417	A	A	A	A	A	A	A	G	A	A	A	A	A	A
35418	C	C	C	C	C	C	C	A	C	C	C	C	C	C
35419	G	G	G	G	G	G	G	A	G	G	G	G	G	G
35422	G	G	G	G	G	G	G	C	G	G	G	-	G	G
35423	G	G	G	G	G	G	G	A	G	G	G	G	G	G
35424	A	A	A	A	A	A	A	T	A	A	A	A	A	A
35426	G	G	G	G	G	G	G	A	G	G	G	G	G	G
35427	C	C	C	C	C	C	C	T	C	C	-	-	C	C
35428	A	A	A	A	A	A	A	G	A	A	A	A	A	A
35430	C	C	C	C	C	C	C	A	C	C	C	C	C	C
35431	C	C	C	C	C	C	C	T	C	C	T	-	C	C
35432	T	T	T	T	T	T	T	C	T	T	T	T	T	T
35433	C	C	C	C	C	C	C	A	C	C	C	C	C	C
35434	A	A	A	A	A	A	A	C	A	A	A	A	A	A
35435	G	G	G	G	G	G	G	C	G	G	-	-	G	G
35436	G	G	G	G	G	G	G	T	G	G	G	-	-	G
35440	G	G	G	G	G	G	G	A	G	G	G	G	G	G
35443	A	A	A	A	A	A	A	G	A	A	A	-	-	A
35444	A	A	A	A	A	A	A	G	A	A	A	A	A	A
35446	G	G	G	G	G	G	G	A	G	G	G	G	G	G
35448	C	C	C	C	C	C	C	A	C	C	-	-	C	C
35449	G	G	G	G	G	G	G	A	G	G	G	G	G	G
35450	G	G	G	G	G	G	G	A	G	G	G	G	G	G
35452	T	T	T	T	T	T	T	G	T	T	T	T	T	T
35453	G	G	G	G	G	G	G	A	G	G	-	G	G	G
35454	G	G	G	G	G	G	G	A	G	G	G	G	G	G
35455	T	T	T	T	T	T	T	A	T	T	T	T	T	T
35456	A	A	A	A	A	A	A	T	A	A	A	A	A	A
35458	C	C	C	C	C	C	C	A	C	C	C	-	C	C
35459	T	T	T	T	T	T	T	G	T	T	T	T	T	T
35460	C	C	C	C	C	C	C	T	C	C	C	C	-	C
35461	G	G	G	G	G	G	G	A	G	G	G	G	G	G
35463	C	C	C	C	C	C	C	T	C	C	C	C	-	C
35464	G	G	G	G	G	G	G	T	G	G	G	G	G	G
35467	A	A	A	A	A	A	A	C	A	A	A	A	-	A
35468	T	T	T	T	T	T	T	G	T	T	T	T	T	T
35469	C	C	C	C	C	C	C	A	C	C	C	C	C	C
35470	A	A	A	A	A	A	A	T	A	A	A	A	A	A
35471	G	G	G	G	G	G	G	C	G	G	-	G	C	G
35472	A	A	A	A	A	A	A	G	A	A	A	A	A	A
35474	C	C	C	C	C	C	C	A	C	C	C	C	C	-
35475	G	G	G	G	G	G	G	C	G	G	-	G	G	G
35476	G	G	G	G	G	G	G	A	G	G	-	G	A	G
35477	C	C	C	C	C	C	C	A	C	C	C	-	C	C
35478	T	T	T	T	T	T	T	G	T	T	T	T	-	T
35479	G	A	A	A	G	A	G	A	A	A	G	G	A	G
35480	T	T	T	T	T	T	T	A	T	T	T	T	T	T
35481	C	C	C	C	C	C	C	T	C	C	C	-	-	-
35482	G	G	G	G	G	G	G	A	G	G	A	-	G	G
35485	G	G	G	G	G	G	G	T	G	G	G	G	-	G
35488	C	C	C	C	C	C	C	A	C	C	-	-	A	C
35489	G	G	G	G	G	G	G	A	G	G	-	A	-	G
35490	T	T	T	T	T	T	T	A	T	T	-	T	T	T
35493	C	C	C	C	C	C	C	A	C	C	-	-	-	C
35494	C	C	C	C	C	C	C	A	C	C	-	C	C	C
35495	T	T	T	T	T	T	T	C	T	T	-	T	T	T
35498	A	A	A	A	A	A	A	C	A	A	-	A	A	A
35499	G	G	G	G	G	G	G	A	G	G	-	G	-	G
35501	A	A	A	A	A	A	A	C	A	A	-	A	A	A
35503	A	A	A	A	A	A	A	G	A	A	-	A	A	A
35504	C	C	C	C	C	C	C	A	C	C	-	A	-	C
35506	G	G	G	G	G	G	G	C	G	G	-	G	G	G
35507	T	T	T	T	T	T	T	C	T	T	-	T	T	T
35508	C	C	C	C	C	C	C	T	C	C	-	C	-	C
35509	G	G	G	G	G	G	G	C	G	G	-	G	G	G
35510	C	C	C	C	C	C	C	T	C	C	C	T	C	C
35511	G	G	G	G	G	G	G	C	G	G	G	G	G	G
35514	C	C	C	C	C	C	C	T	C	C	C	T	-	C
35515	G	G	G	G	G	G	G	T	G	G	G	G	G	G
35519	A	A	A	A	A	A	A	T	A	A	A	A	A	A
35520	A	A	A	A	A	A	A	C	A	A	A	A	A	A
35521	C	C	C	C	C	C	C	G	C	C	C	-	C	C
35522	C	C	C	C	C	C	C	A	C	C	C	C	C	C
35523	G	G	G	G	G	G	G	T	G	G	G	T	G	G
35524	A	A	A	A	A	A	A	T	A	A	A	A	A	A
35525	A	A	A	A	A	A	A	C	A	A	A	A	A	A
35526	T	T	T	T	T	T	T	C	T	T	T	T	T	-
35527	G	G	G	G	G	G	G	A	G	G	-	G	-	-
35529	C	C	C	C	C	C	C	A	C	C	C	-	-	-
35531	A	A	A	A	A	A	A	T	A	A	A	A	A	-
35532	T	T	T	T	T	T	T	G	T	T	T	T	T	-
35533	G	G	G	G	G	G	G	T	G	G	G	G	G	-
35535	A	A	A	A	A	A	A	C	A	A	A	A	A	-
35536	G	G	G	G	G	G	G	T	G	G	G	G	-	-
35538	G	G	G	G	G	G	G	C	G	G	G	G	G	-
35539	G	G	G	G	G	G	G	T	G	G	G	G	G	-
35543	A	A	A	A	A	A	A	T	A	A	A	A	A	-
35544	T	T	T	T	T	T	T	G	T	T	T	T	T	-
35546	C	C	C	C	C	C	C	A	C	C	C	-	-	-
35547	G	G	G	G	G	G	G	A	G	G	G	G	G	-
35548	A	A	A	A	A	A	A	G	A	A	A	A	A	-
35549	T	T	T	T	T	T	T	A	T	T	T	T	T	-
35550	G	G	G	G	G	G	G	A	G	G	G	-	-	-
35552	A	A	A	A	A	A	A	G	A	A	A	A	A	G
35553	C	C	C	C	C	C	C	T	C	C	C	-	C	T
35554	G	G	G	G	G	G	G	T	G	G	G	G	-	T
35555	G	G	G	G	G	G	G	C	G	G	G	-	-	C
35556	C	C	C	C	C	C	C	A	C	C	C	-	-	A
35557	A	A	A	A	A	A	A	G	A	A	A	A	A	G
35559	T	T	T	T	T	T	T	G	T	T	T	T	T	G
35562	G	G	G	G	G	G	G	T	G	G	G	-	-	-
35563	G	G	G	G	G	G	G	T	G	G	-	-	G	-
35564	A	A	A	A	A	A	A	G	A	A	A	A	A	-
35565	C	C	C	C	C	C	C	T	C	C	-	C	-	-
35566	A	A	A	A	A	A	A	T	A	A	A	A	A	-
35567	C	C	C	C	C	C	C	A	C	C	C	C	C	-
35571	G	G	G	G	G	G	G	A	G	G	G	G	-	-
35573	A	A	A	A	A	A	A	G	A	A	A	A	A	-
35574	T	T	T	T	T	T	T	G	T	T	T	T	T	-
35575	G	G	G	G	G	G	G	T	G	G	-	G	-	-
35576	A	A	A	A	A	A	A	T	A	A	A	A	A	-
35577	A	A	A	A	A	A	A	C	A	A	A	A	A	-
35578	A	A	A	A	A	A	A	G	A	A	A	A	A	A
35579	A	A	A	A	A	A	A	C	A	A	A	A	-	A
35581	C	C	C	C	C	C	C	A	C	C	C	C	C	C
35583	G	G	G	G	G	G	G	A	G	G	G	-	G	G
35584	T	T	T	T	T	T	T	C	T	T	T	T	T	T
35586	C	C	C	C	C	C	C	T	C	C	C	-	T	T
35587	A	A	A	A	A	A	A	G	A	A	A	A	A	A
35588	C	C	C	C	C	C	C	A	C	C	C	C	-	C
35589	C	C	C	C	C	C	C	A	C	C	C	C	C	C
35590	G	G	G	G	G	G	G	A	G	G	G	G	G	G
35592	G	G	G	G	G	G	G	C	G	G	G	G	G	G
35593	C	C	C	C	C	C	C	G	C	C	C	C	-	C
35595	G	G	G	G	G	G	G	C	G	G	G	G	G	G
35596	G	G	G	G	G	G	G	T	G	G	G	G	-	G
35597	C	C	C	C	C	C	C	G	C	C	C	-	C	C
35600	A	A	A	A	A	A	A	C	A	A	A	A	A	A
35602	G	G	G	G	G	G	G	T	G	G	G	-	-	G
35604	C	C	C	C	C	C	C	A	C	C	C	C	C	C
35605	A	A	A	A	A	A	A	T	A	A	A	A	A	A
35606	A	A	A	A	A	A	A	C	A	A	A	A	A	A
35607	A	A	A	A	A	A	A	C	A	A	A	A	A	A
35609	G	G	G	G	G	G	G	A	G	G	G	G	A	G
35610	C	C	C	C	C	C	C	T	C	C	C	-	C	C
35612	A	A	A	A	A	A	A	T	A	A	A	A	-	A
35613	C	C	C	C	C	C	C	T	C	C	C	C	C	C
35617	G	G	G	G	G	G	G	A	G	G	G	A	A	-
35618	T	T	T	T	T	T	T	G	T	T	T	T	T	T
35619	A	A	A	A	A	A	A	C	A	A	A	A	A	A
35620	T	T	T	T	T	T	T	C	T	T	T	T	T	T
35628	G	G	G	G	G	G	G	C	G	G	-	C	-	-
35629	T	T	T	T	T	T	T	A	T	T	-	T	T	T
35630	T	T	T	T	T	T	T	A	T	T	-	T	T	T
35631	C	C	C	C	C	C	C	T	C	C	-	C	C	C
35632	C	C	C	C	C	C	C	G	C	C	-	C	C	C
35634	T	T	T	T	T	T	T	G	T	T	-	T	T	T
35635	T	T	T	T	T	T	T	C	T	T	T	T	T	T
35638	A	A	A	A	A	A	A	C	A	A	A	A	A	A
35639	C	C	C	C	C	C	C	T	C	C	C	-	C	C
35640	C	C	C	C	C	C	C	G	C	C	C	-	C	C
35641	G	G	G	G	G	G	G	T	G	G	G	G	G	-
35642	G	G	G	G	G	G	G	T	G	G	G	G	G	G
35644	G	G	G	G	G	G	G	T	G	G	G	G	-	G
35645	A	A	A	A	A	A	A	C	A	A	A	A	A	A
35646	A	A	A	A	A	A	A	T	A	A	A	A	A	A
35647	G	G	G	G	G	G	G	A	G	G	G	-	-	G
35648	T	T	T	T	T	T	T	C	T	T	T	T	T	T
35649	A	A	A	A	A	A	A	C	A	A	A	A	A	A
35650	C	C	C	C	C	C	C	G	C	C	C	C	-	C
35652	C	C	C	C	C	C	C	G	C	C	C	C	C	C
35653	A	A	A	A	A	A	A	T	A	A	-	A	A	A
35655	G	G	G	G	G	G	G	T	G	G	-	G	-	G
35656	T	T	T	T	T	T	T	G	T	T	-	T	T	T
35657	G	G	G	G	G	G	G	C	G	G	-	G	G	G
35658	T	T	T	T	T	T	T	G	T	T	-	T	T	T
35659	G	G	G	G	G	G	G	T	G	G	-	G	-	G
35662	A	A	A	A	A	A	A	G	A	A	A	A	A	A
35665	T	T	T	T	T	T	T	C	T	T	T	T	-	C
35667	G	G	G	G	G	G	G	T	G	G	G	G	T	T
35668	G	G	G	G	G	G	G	T	G	G	G	-	G	G
35669	A	A	A	A	A	A	A	C	A	A	A	A	C	C
35670	C	C	C	C	C	C	C	A	C	C	C	C	A	C
35671	G	G	G	G	G	G	G	C	G	G	G	G	-	G
35705	A	T	T	A	A	A	A	T	T	A	A	A	T	G
35740	G	G	G	G	G	G	G	A	G	G	-	G	G	G
35760	T	T	T	T	T	T	T	G	T	T	T	-	T	-
35766	C	C	C	C	C	C	C	G	C	C	G	-	-	-
35781	C	C	C	C	C	C	C	T	C	C	A	C	-	C
35802	T	C	C	C	T	C	T	T	T	C	T	T	C	-
35841	A	A	A	A	A	A	A	C	A	A	-	A	C	-
35880	A	G	G	G	G	G	G	G	G	G	-	C	C	C
35883	A	G	G	G	A	G	A	G	A	G	A	A	A	A
35889	G	G	G	A	G	G	G	G	G	G	T	T	G	-
35905	C	C	C	C	C	C	T	C	C	C	C	C	-	C
35910	A	G	G	G	A	G	A	G	A	G	A	A	A	A
35918	T	T	C	C	T	C	T	C	T	C	-	T	G	G
35935	G	G	A	A	G	A	G	T	G	A	T	G	T	-
35976	G	G	G	G	G	G	G	A	G	G	G	G	-	G
35988	T	T	T	T	T	T	T	G	T	T	-	-	G	-
36003	C	A	C	C	A	C	A	C	A	C	G	A	G	G
36005	G	G	G	G	G	G	G	A	G	G	A	G	A	-
36007	A	A	A	A	A	A	A	G	A	A	-	A	A	-
36009	G	G	G	G	G	G	G	C	G	G	-	G	T	G
36067	G	G	G	G	G	G	G	A	G	G	-	G	-	G
36098	T	C	T	T	C	T	C	T	C	T	A	A	A	A
36123	G	A	G	G	G	G	G	G	A	G	G	A	-	-
36132	C	T	C	C	C	C	C	C	T	C	C	T	-	C
36150	G	A	G	G	G	G	G	G	A	G	-	T	T	-
36157	G	G	G	G	A	G	A	G	G	G	G	-	G	-
36158	G	A	G	G	G	G	G	G	A	G	G	C	G	-
36162	G	G	G	G	A	G	A	G	G	G	G	-	G	G
36188	A	T	A	A	A	A	A	A	T	A	A	T	A	-
36189	C	T	C	C	C	C	C	C	T	C	C	C	C	C
36191	G	C	G	G	G	G	G	G	C	G	G	G	G	G
36192	T	A	T	T	T	T	T	T	A	T	T	A	A	A
36193	A	G	A	A	A	A	A	A	G	A	A	A	A	A
36196	C	G	C	C	C	C	C	C	G	C	C	C	G	-
36197	G	T	G	G	G	G	G	G	T	G	G	G	G	G
36198	T	C	T	T	T	T	T	T	C	T	T	T	T	T
36199	C	A	C	C	C	C	C	C	A	C	-	C	C	C
36200	C	A	C	C	C	C	C	C	A	C	C	C	C	C
36201	C	T	C	C	C	C	C	C	T	C	-	C	C	C
36203	A	G	A	A	A	A	A	A	G	A	A	A	A	A
36204	A	T	G	A	G	A	A	G	T	A	T	T	-	T
36205	C	T	C	C	C	C	C	C	T	C	C	C	C	C
36206	T	G	T	T	T	T	T	T	G	T	T	T	T	T
36207	G	T	G	G	G	G	G	G	T	G	G	G	G	G
36208	C	T	C	C	C	C	C	C	T	C	C	C	C	C
36210	C	C	C	C	C	C	T	C	C	C	C	C	C	C
36214	C	T	C	C	C	C	C	C	T	C	-	-	-	T
36215	T	G	T	T	T	T	T	T	G	T	T	-	T	T
36216	C	A	C	C	C	C	C	C	A	C	C	C	C	C
36218	G	T	G	G	G	G	A	G	T	G	T	T	-	T
36219	C	A	C	C	C	C	C	C	A	C	C	C	A	C
36220	G	T	G	G	G	G	G	G	T	G	-	T	G	G
36221	G	T	G	G	G	G	G	G	T	G	G	G	G	G
36222	A	T	A	A	A	A	A	A	T	A	A	A	A	A
36223	C	G	C	C	C	C	C	C	G	C	C	C	C	C
36225	G	G	G	G	G	G	C	G	G	G	G	-	G	-
36226	T	G	T	T	T	T	T	T	G	T	T	G	G	G
36227	T	A	T	T	T	T	T	T	A	T	T	T	T	T
36228	G	T	G	G	G	G	G	G	T	G	-	G	G	G
36229	T	A	T	T	T	T	T	T	A	T	T	T	T	T
36230	A	T	A	A	A	A	A	A	T	A	A	A	A	A
36231	T	G	T	T	T	T	T	T	G	T	T	T	T	T
36232	G	T	G	G	G	G	G	G	T	G	G	G	G	G
36234	C	T	C	C	C	C	C	C	T	C	C	C	C	C
36244	C	A	C	C	C	C	A	C	A	C	A	A	C	-
36245	T	C	T	T	T	T	C	T	C	T	T	T	T	-
36246	G	T	G	G	G	G	T	G	T	G	-	G	T	-
36247	G	C	G	G	G	G	C	G	C	G	-	G	G	-
36248	G	A	G	G	G	G	A	G	A	G	-	G	G	-
36249	C	G	C	C	C	C	G	C	G	C	-	C	C	-
36250	G	A	G	G	G	G	A	G	A	G	-	G	G	-
36251	A	T	A	A	A	A	T	A	T	A	-	-	A	-
36252	A	T	A	A	A	A	T	A	T	A	-	A	A	-
36253	C	G	C	C	C	C	G	C	G	C	-	C	C	C
36255	G	A	G	G	G	G	A	G	A	G	G	G	A	G
36256	A	G	A	A	A	A	G	A	G	A	-	A	A	A
36257	C	A	C	C	C	C	A	C	A	C	-	C	C	C
36258	G	A	G	G	G	G	A	G	A	G	A	-	G	G
36267	A	T	A	A	A	A	T	A	T	A	T	T	A	A
36268	G	G	G	G	G	G	T	G	G	G	-	G	G	-
36269	A	A	A	A	A	A	T	A	A	A	-	A	A	-
36270	C	C	C	C	C	C	A	C	C	C	-	C	C	-
36272	G	G	G	G	G	G	T	G	G	G	-	G	G	G
36273	T	T	T	T	T	T	G	T	T	T	-	T	-	T
36275	T	T	T	T	T	T	C	T	T	T	-	T	T	T
36276	G	G	G	G	G	G	T	G	G	G	-	G	-	G
36278	C	C	C	C	C	C	G	C	C	C	-	C	C	C
36279	G	G	G	G	G	G	A	G	G	G	-	-	G	G
36282	C	G	C	C	C	C	C	C	G	C	C	C	-	C
[truncated: 28,823 more rows]

## Sheet: Supplementary Table 3
start	end	len	9610	3313	ATCC 43037	KS16	NSLJ	NSLK	UB20	UB22	UB4	PCA0088	PCA0198	PCA0332	G12
1315590	1361257	45667	1	1	1	1	1	1	1	1	1	1	1	1	1
2399577	2401341	1764	1	1	1	1	1	1	1	1	1	1	1	1	1
745430	746648	1218	1	1	1	1	1	1	1	1	1	1	1	1	1
748867	749725	858	1	1	1	1	1	1	1	1	1	1	1	1	1
913463	914281	818	1	1	1	1	1	1	1	1	1	1	1	1	1
747736	748468	732	1	1	1	1	1	1	1	1	1	1	1	1	1
681563	682262	699	1	1	1	1	1	1	1	1	1	1	1	1	1
679634	680194	560	1	1	1	1	1	1	1	1	1	1	1	1	1
677005	679005	2000	1	1	1	0	1	1	1	1	1	1	1	1	1
672783	673752	969	1	1	1	0	1	1	1	1	1	1	1	1	1
675329	676045	716	1	1	1	0	1	1	1	1	1	1	1	1	1
672085	672759	674	1	1	1	0	1	1	1	1	1	1	1	1	1
671419	672060	641	1	1	1	0	1	1	1	1	1	1	1	1	1
958492	959123	631	1	1	1	1	1	0	1	1	1	1	1	1	1
2087665	2088293	628	1	0	1	1	1	1	1	1	1	1	1	1	1
945654	946246	592	1	1	1	1	1	0	1	1	1	1	1	1	1
941040	941616	576	1	1	1	1	1	0	1	1	1	1	1	1	1
956768	957326	558	1	1	1	1	1	0	1	1	1	1	1	1	1
941753	942310	557	1	1	1	1	1	0	1	1	1	1	1	1	1
955759	956268	509	1	1	1	1	1	0	1	1	1	1	1	1	1
370620	371163	543	1	1	1	1	0	1	1	1	1	0	1	1	1
2095554	2096407	853	1	1	1	1	1	1	0	1	1	1	0	1	0
3306214	3306858	644	1	1	1	1	1	1	0	0	1	1	1	1	0
3305428	3305936	508	1	1	1	1	1	1	0	0	1	1	1	1	0
2620329	2621385	1056	1	1	1	1	1	1	1	1	1	0	0	0	0
1526876	1527834	958	1	1	1	1	1	0	1	0	1	1	1	0	0
2136649	2137283	634	1	1	0	1	0	1	1	0	0	1	1	1	1
2098273	2098870	597	1	0	1	1	1	1	0	1	0	1	0	1	1
2551286	2551820	534	0	1	1	1	1	1	0	1	1	1	1	0	0
3295650	3296465	815	1	0	1	0	1	1	0	1	1	1	0	1	0
737825	738511	686	1	1	1	1	1	1	1	0	0	1	0	0	0
3296521	3297163	642	1	0	1	0	1	1	0	1	1	1	0	1	0
82978	83580	602	1	1	0	0	0	1	1	1	1	0	1	1	0
734317	734880	563	1	1	1	1	1	1	0	0	0	1	0	0	1
125292	126716	1424	1	1	0	1	1	0	0	0	0	0	1	1	1
3113948	3114922	974	1	0	0	1	0	1	0	1	1	0	0	1	1
91438	92171	733	1	0	0	0	0	1	1	1	1	0	1	1	0
3112334	3112952	618	1	1	0	1	0	0	0	1	1	0	0	1	1
124663	125268	605	1	1	0	1	1	0	0	0	0	0	1	1	1
1363645	1364229	584	0	1	1	1	0	0	1	1	1	0	0	1	0
124057	124620	563	1	1	0	1	1	0	0	0	0	0	1	1	1
121941	122488	547	1	1	0	1	1	0	0	0	0	0	1	1	1
365264	365805	541	1	0	1	0	0	1	1	1	0	0	0	1	1
3115479	3115985	506	1	0	0	1	0	1	0	1	1	0	0	1	1
108092	109251	1159	1	0	0	1	0	1	1	1	0	1	0	0	0
79468	80547	1079	1	1	0	0	0	1	0	0	1	0	1	1	0
3267811	3268850	1039	0	1	1	0	0	1	1	1	0	0	0	0	1
1982858	1983812	954	1	0	1	1	0	0	1	0	1	1	0	0	0
127310	128163	853	0	1	0	1	1	0	0	0	0	0	1	1	1
80549	81194	645	1	1	0	0	0	1	0	0	1	0	1	1	0
128169	128796	627	0	1	0	1	1	0	0	0	0	0	1	1	1
3117101	3117718	617	1	0	0	1	0	0	0	1	1	0	0	1	1
3117828	3118415	587	1	0	0	1	0	0	0	1	1	0	0	1	1
1448575	1449140	565	1	1	0	0	0	0	1	1	0	0	0	1	1
109259	109809	550	1	0	0	1	0	1	1	1	0	1	0	0	0
111639	112169	530	1	0	0	1	0	1	1	1	0	1	0	0	0
74764	76222	1458	1	0	0	0	0	1	0	0	1	0	1	1	0
68808	69793	985	1	0	0	0	0	1	0	0	1	0	1	1	0
1583406	1584354	948	1	1	0	1	0	0	1	0	1	0	0	0	0
1152151	1153090	939	1	1	1	0	1	0	1	0	0	0	0	0	0
646282	647113	831	1	1	0	0	1	0	1	1	0	0	0	0	0
3292988	3293787	799	1	0	1	0	1	0	0	0	1	1	0	0	0
69815	70572	757	1	0	0	0	0	1	0	0	1	0	1	1	0
73204	73953	749	1	0	0	0	0	1	0	0	1	0	1	1	0
2100776	2101522	746	0	0	1	1	0	1	0	1	0	0	0	1	0
647786	648529	743	1	1	0	0	1	0	1	1	0	0	0	0	0
1153359	1154035	676	1	1	1	0	1	0	1	0	0	0	0	0	0
1586806	1587409	603	1	1	0	1	0	0	1	0	1	0	0	0	0
72540	73141	601	1	0	0	0	0	1	0	0	1	0	1	1	0
3224897	3225420	523	1	1	1	0	1	0	0	0	0	0	0	0	1
1234635	1237054	2419	1	0	0	1	0	1	0	1	0	0	0	0	0
857257	858474	1217	1	0	1	0	0	1	1	0	0	0	0	0	0
366985	367890	905	1	0	1	0	0	0	1	1	0	0	0	0	0
1818887	1819766	879	0	0	0	1	1	1	0	0	0	1	0	0	0
627326	628116	790	1	0	1	0	0	0	0	1	1	0	0	0	0
67349	68114	765	1	0	0	0	0	1	0	0	1	0	0	1	0
643374	644101	727	0	1	0	0	1	0	1	1	0	0	0	0	0
1241278	1241960	682	1	0	0	1	0	1	0	1	0	0	0	0	0
642282	642952	670	0	1	0	0	1	0	1	1	0	0	0	0	0
1238558	1239220	662	1	0	0	1	0	1	0	1	0	0	0	0	0
1239230	1239879	649	1	0	0	1	0	1	0	1	0	0	0	0	0
1239915	1240554	639	1	0	0	1	0	1	0	1	0	0	0	0	0
644506	645131	625	0	1	0	0	1	0	1	1	0	0	0	0	0
500834	501438	604	0	1	1	0	0	0	1	0	1	0	0	0	0
3284251	3284769	518	1	0	0	0	1	1	0	0	0	1	0	0	0
3143458	3143966	508	0	0	0	1	0	1	0	0	0	0	1	1	0
841180	843073	1893	0	0	0	1	0	1	0	0	0	1	0	0	0
2614825	2615865	1040	0	1	1	1	0	0	0	0	0	0	0	0	0
2993525	2994526	1001	0	1	0	0	0	1	0	0	1	0	0	0	0
2706266	2707255	989	0	0	1	0	0	0	1	0	1	0	0	0	0
235549	236518	969	1	1	1	0	0	0	0	0	0	0	0	0	0
234597	235548	951	1	1	1	0	0	0	0	0	0	0	0	0	0
2502153	2503073	920	0	0	0	0	1	1	0	1	0	0	0	0	0
2617192	2618104	912	0	0	0	1	0	0	0	1	1	0	0	0	0
3259532	3260361	829	0	0	0	0	0	1	0	1	0	0	0	0	1
97930	98713	783	0	0	0	1	0	0	1	1	0	0	0	0	0
3261086	3261848	762	0	0	0	0	0	1	0	1	0	0	0	0	1
2500619	2501349	730	0	0	0	0	1	1	0	1	0	0	0	0	0
1156604	1157308	704	1	0	1	0	0	0	1	0	0	0	0	0	0
843075	843722	647	0	0	0	1	0	1	0	0	0	1	0	0	0
2503421	2504049	628	0	0	0	0	1	1	0	1	0	0	0	0	0
384695	385269	574	0	0	0	1	0	1	0	0	1	0	0	0	0
97035	97560	525	0	0	0	1	0	0	1	1	0	0	0	0	0
1813043	1814942	1899	0	0	1	0	1	0	0	0	0	0	0	0	0
2493716	2495538	1822	0	0	0	0	1	0	0	0	0	1	0	0	0
114677	116113	1436	1	0	0	0	1	0	0	0	0	0	0	0	0
2467310	2468453	1143	1	0	0	0	0	0	0	0	1	0	0	0	0
1812084	1813037	953	0	0	1	0	1	0	0	0	0	0	0	0	0
2461948	2462865	917	1	0	0	0	0	1	0	0	0	0	0	0	0
3142140	3142978	838	0	0	0	1	0	1	0	0	0	0	0	0	0
2613228	2614029	801	1	0	0	0	0	0	1	0	0	0	0	0	0
2496389	2497158	769	0	0	0	0	1	0	0	0	0	1	0	0	0
1164673	1165328	655	0	1	0	0	1	0	0	0	0	0	0	0	0
1810837	1811466	629	0	0	1	0	1	0	0	0	0	0	0	0	0
1817380	1818004	624	0	0	0	0	0	1	0	0	0	1	0	0	0
1816086	1816681	595	0	0	0	0	0	1	0	0	0	1	0	0	0
116140	116731	591	1	0	0	0	1	0	0	0	0	0	0	0	0
1810224	1810815	591	0	0	1	0	1	0	0	0	0	0	0	0	0
2824194	2824782	588	0	1	0	0	0	1	0	0	0	0	0	0	0
2497216	2497783	567	0	0	0	0	1	0	0	0	0	1	0	0	0
116743	117309	566	1	0	0	0	1	0	0	0	0	0	0	0	0
3256069	3256619	550	0	0	0	0	0	0	0	1	0	0	0	0	1
3258052	3258602	550	0	0	0	0	0	0	0	1	0	0	0	0	1
610278	610825	547	0	0	1	0	0	0	0	1	0	0	0	0	0
1684327	1684854	527	1	0	0	0	0	0	0	0	0	0	0	0	1
792769	793291	522	1	0	0	0	0	0	0	0	0	0	0	0	1
117321	117833	512	1	0	0	0	1	0	0	0	0	0	0	0	0
2823677	2824188	511	0	1	0	0	0	1	0	0	0	0	0	0	0
3163271	3167807	4536	0	1	0	0	0	0	0	0	0	0	0	0	0
3167832	3171117	3285	0	1	0	0	0	0	0	0	0	0	0	0	0
688431	691183	2752	0	0	0	0	0	0	0	0	0	0	0	0	1
3360589	3363291	2702	0	0	0	0	0	0	0	0	0	0	0	0	1
3245682	3248039	2357	0	0	0	0	0	0	0	0	0	0	0	0	1
3243952	3245642	1690	0	0	0	0	0	0	0	0	0	0	0	0	1
172242	173895	1653	0	1	0	0	0	0	0	0	0	0	0	0	0
2078057	2079607	1550	0	0	0	0	0	0	0	0	0	0	0	0	1
3159780	3161221	1441	0	1	0	0	0	0	0	0	0	0	0	0	0
1266437	1267864	1427	0	0	1	0	0	0	0	0	0	0	0	0	0
2079617	2081022	1405	0	0	0	0	0	0	0	0	0	0	0	0	1
1715221	1716592	1371	0	0	1	0	0	0	0	0	0	0	0	0	0
1716615	1717984	1369	0	0	1	0	0	0	0	0	0	0	0	0	0
1968587	1969954	1367	0	0	0	1	0	0	0	0	0	0	0	0	0
2693500	2694793	1293	0	0	0	0	0	1	0	0	0	0	0	0	0
1970840	1971986	1146	0	0	0	1	0	0	0	0	0	0	0	0	0
298637	299738	1101	0	0	0	0	0	0	0	1	0	0	0	0	0
2624209	2625299	1090	0	0	0	1	0	0	0	0	0	0	0	0	0
2387911	2388899	988	0	0	1	0	0	0	0	0	0	0	0	0	0
3056525	3057489	964	0	0	0	0	1	0	0	0	0	0	0	0	0
377991	378936	945	0	0	0	0	0	1	0	0	0	0	0	0	0
230716	231659	943	0	0	1	0	0	0	0	0	0	0	0	0	0
1923278	1924191	913	0	0	0	0	0	0	0	1	0	0	0	0	0
2465294	2466179	885	1	0	0	0	0	0	0	0	0	0	0	0	0
1714341	1715219	878	0	0	1	0	0	0	0	0	0	0	0	0	0
1721755	1722630	875	0	0	0	0	0	1	0	0	0	0	0	0	0
2077181	2078052	871	0	0	0	0	0	0	0	0	0	0	0	0	1
3161837	3162703	866	0	1	0	0	0	0	0	0	0	0	0	0	0
2648339	2649196	857	1	0	0	0	0	0	0	0	0	0	0	0	0
3359623	3360435	812	0	0	0	0	0	0	0	0	0	0	0	0	1
231782	232580	798	0	0	1	0	0	0	0	0	0	0	0	0	0
1965344	1966139	795	0	0	0	1	0	0	0	0	0	0	0	0	0
3154403	3155193	790	0	1	0	0	0	0	0	0	0	0	0	0	0
2081432	2082217	785	0	0	0	0	0	0	0	0	0	0	0	0	1
897104	897888	784	0	0	0	0	0	0	0	0	0	0	0	0	1
360401	361145	744	0	0	0	1	0	0	0	0	0	0	0	0	0
413537	414265	728	0	0	0	1	0	0	0	0	0	0	0	0	0
1722770	1723492	722	0	0	0	0	0	1	0	0	0	0	0	0	0
1054449	1055167	718	0	0	0	0	0	0	0	0	0	0	0	0	1
2466208	2466921	713	1	0	0	0	0	0	0	0	0	0	0	0	0
404430	405139	709	0	0	0	1	0	0	0	0	0	0	0	0	0
2388902	2389596	694	0	0	1	0	0	0	0	0	0	0	0	0	0
1986285	1986971	686	0	0	0	1	0	0	0	0	0	0	0	0	0
3243258	3243940	682	0	0	0	0	0	0	0	0	0	0	0	0	1
233204	233885	681	0	0	1	0	0	0	0	0	0	0	0	0	0
3248055	3248734	679	0	0	0	0	0	0	0	0	0	0	0	0	1
2703867	2704536	669	0	1	0	0	0	0	0	0	0	0	0	0	0
3157144	3157807	663	0	1	0	0	0	0	0	0	0	0	0	0	0
3058005	3058663	658	0	0	0	0	1	0	0	0	0	0	0	0	0
1966150	1966785	635	0	0	0	1	0	0	0	0	0	0	0	0	0
619162	619784	622	0	0	1	0	0	0	0	0	0	0	0	0	0
1644699	1645291	592	0	0	1	0	0	0	0	0	0	0	0	0	0
2410938	2411511	573	0	0	0	0	0	0	0	0	1	0	0	0	0
3156570	3157142	572	0	1	0	0	0	0	0	0	0	0	0	0	0
2043445	2044010	565	0	0	1	0	0	0	0	0	0	0	0	0	0
572953	573500	547	0	0	0	0	0	0	0	0	0	0	1	0	0
2471155	2471702	547	0	0	0	0	0	0	0	0	1	0	0	0	0
3079136	3079682	546	0	0	0	0	0	1	0	0	0	0	0	0	0
1124991	1125525	534	0	0	0	0	0	0	0	0	0	0	1	0	0
2701442	2701969	527	0	0	0	0	0	0	0	0	0	0	0	0	1
687441	687967	526	0	0	0	0	0	0	0	0	0	0	0	0	1
3162726	3163252	526	0	1	0	0	0	0	0	0	0	0	0	0	0
732906	733410	504	0	0	0	0	1	0	0	0	0	0	0	0	0
Supplementary Table 3. Deletions discovered in T. forsythia modern and ancient genomes. 0 = the deletion not detected. 1 = deletion detected.

## Sheet: Supplementary Table 4 A
		Genomic coordinates in reference sequence		PCA0088					PCA0198					PCA0332					G12
gene name	Gene ID in reference sequence		Gene length [bp]	% gene coverage	Average base coverage	S. dev. of base coverage	Min. base coverage	Max. base Coverage	% gene coverage	Average base coverage	S. dev. of base coverage	Min. base coverage	Max. base Coverage	% gene coverage	Average base coverage	S. dev. of base coverage	Min. base coverage	Max. base Coverage	% gene coverage	Average base coverage	S. dev. of base coverage	Min. base coverage	Max. base Coverage
Glycosidic activity
nanH	BFO_RS09605	2362473-2364119	1646	0.99575	6.49146	2.80306	1	17	0.984821	11.3335	4.99244	1	28	0.990285	16.3605	5.1505	1	29	1	9.54341	4.06095	1	22
siaHI	BFO_RS05255	1303687-1305081	1394	1	6.57204	2.96531	1	16	1	12.8323	4.53163	4	27	1	21.6136	4.96767	10	34	1	11.1907	4.68056	3	28
susB	BFO_RS09855	2431859-2433982	2123	1	8.12524	2.70784	2	17	1	11.8936	4.29055	1	24	1	13.7053	4.20582	3	27	1	7.97458	3.45734	1	18
hexA	BFO_RS08365	2048477-2050807	2330	1	6.79794	2.18931	2	13	1	13.982	4.74623	3	27	1	11.7778	3.06866	5	21	1	8.06135	3.07099	1	21
mgsA	BFO_RS07535	1840697-1841158	461	1	5.73593	2.37749	1	10	1	13.7727	4.41579	3	26	1	12.1407	2.19339	7	18	1	8.9632	2.13349	4	15
Biofilm activity
oxyR	BFO_RS09890	2440585-2441526	941	1	7.74098	3.06722	2	16	1	9.70913	2.89936	2	17	1	8.95011	3.96111	2	19	1	7.76539	2.6578	2	14
Antigens specifically expressed during an infection in patients with periodontal disease
dppIV	BFO_RS12725	3126961-3129048	2087	1	7.08429	3.11304	1	19	1	12.1178	3.96094	3	24	1	12.0618	3.46044	4	22	1	8.5158	3.02184	1	16
BFO_RS01890	BFO_RS01890	445256-447382	2126	0.998119	6.16816	2.64975	1	13	0.982605	8.63828	3.92587	1	20	1	7.44147	2.98164	1	17	0.991067	5.56831	2.78541	1	14
Protease and apopthosis including activity
prtH	BFO_RS06155	1522666-1523934	1268	1	6.27423	2.51189	2	13	1	8.49488	2.34339	3	15	0.959023	5.18899	1.73644	1	10	0.999212	5.43454	2.28159	1	10
Protese inhibitor
miropin	BFO_RS12860	3162777-3164225	1112	0.982929	6.03473	3.16	1	14	1	10.9587	4.64	3	23	1	11.2543	5.1	4	26	1	8.76909	4.08318	3	24
Surface layer associated proteins
pse	BFO_RS04630	1150461-1151738	1278	0.985133	6.67673	2.43801	1	14	1	7.50704	3.0855	1	15	0.665102	5.76118	3.79705	1	16	0.615806	5.93393	3.0183	1	13
tfsA	BFO_RS07205, BFO_RS07210	1756298-1759835	3537	1	6.42962	2.4054	1	15	1	8.45308	3.47122	1	20	1	6.3697	2.80637	1	15	0.988694	4.32104	2.12509	1	10
tfsB	BFO_RS07215	1759941-1764020	4079	0.994118	5.84492	2.59143	1	16	1	9.61814	3.64336	1	23	1	5.77402	2.93451	1	17	0.972794	4.76518	2.80126	1	20
porU	BFO_RS13585	3327513-3330944	3431	0.620921	4.0488	2.58	1	12	0.993881	9.61683	3.76	1	21	1	6.67716	3.2	1	16	1	5.43415	2.48851	1	14
porT	BFO_RS10275	2530775-2531470	695	1	7.17672	2.42	2	13	1	9.67672	4.51	2	21	1	9.81178	3.12	3	18	1	8.75431	3.14196	2	17
sov	BFO_RS08265	2013139-2020587	7448	0.993556	7.19051	2.73	1	17	0.999463	9.82606	3.25	1	21	1	7.80306	3.06	1	22	0.996778	6.11434	2.83675	1	16
porK	BFO_RS05730	1408489-1409928	1439	1	6.7375	3.01	1	14	1	10.4292	4.51	1	26	1	9.35556	3.2	3	17	1	9.15903	3.8416	2	20
bspA	BFO_RS14480	2134585-2137848	3263	0.312806	16.1616	13.0282	1	47	0.290748	12.0379	9.91561	1	35	0.370098	8.11589	4.50203	1	20	0.321998	4.76023	4.48867	1	20
bspB	BFO_RS14345	915611-918889	3278	0.811528	35.5558	24.8889	1	85	0.754498	30.5586	18.2887	1	69	0.79018	16.6059	9.08175	1	37	0.801159	7.93529	5.0354	1	28
KLIKK proteaes
potB1	GenBank: KP715368	742-1168	426	0.852459	3.85165	1.59544	1	8	1	7.56909	6.17444	1	26	0.969555	5.63768	3.04512	1	14	1	6.83138	3.46947	1	12
miropsin-1	GenBank: KP715368	1164-3411	2247	0.890125	3.93353	2.42489	1	13	0.950178	6.44148	3.51489	1	16	0.894128	6.94677	4.21978	1	19	0.951512	5.84245	3.37477	1	17
potE	GenBank: KP715368	4379-4763	384	0.6	3.14719	2.00108	1	10	0.58961	2.95154	2.42632	1	13	1	14.774	4.26081	5	21	1	15.8182	4.45033	4	24
forsylisin	GenBank: KP715368	4768-7189	2421	0.352188	5.72567	5.9327	0	23	0.649876	5.07624	6.78087	1	29	1	16.8163	11.466	1	66	0.994633	7.96679	10.8715	1	66
potA	GenBank: KP715369	1249-1611	362	0.876033	4.71698	1.61473	1	8	1	9.80716	3.51261	3	16	1	8.8843	2.62854	4	15	0.867769	6.67619	4.4625	1	16
karilysin	GenBank: KP715369	1607-3044	1437	0.9242	7.7374	5.43758	1	21	0.951321	9.0826	6.01982	1	29	0.958275	7.4492	6.3771	1	34	0.938108	7.58784	5.07663	1	26
potB2	GenBank: KP715369	4297-4812	515	0.174419	1	0	1	1	0.52907	2.27839	1.40226	1	5	1	7.04651	3.30016	2	14	0.521318	3.74721	3.15921	1	11
miropsin-2	GenBank: KP715369	4808-7019	2211	0.796112	3.58262	2.54373	1	13	0.713834	5.95313	3.93552	1	22	0.986438	8.97617	6.04313	1	29	0.878843	5.57047	3.54534	1	16
potC	GenBank: KP715369	8016-8475	459	0.665217	2.01307	1.97853	1	8	0.902174	6.0988	3.76834	1	15	0.991304	8.47588	6.93482	1	23	1	4.26304	2.68262	1	10
mirolase	GenBank: KP715369	8471-10847	2376	0.910812	5.27021	4.06184	1	23	0.95162	9.96994	7.13768	1	33	0.947413	10.2118	8.24352	1	45	0.832141	10.8999	12.297	1	54
potD	GenBank: KP715369	11796-12201	405	0.950739	3.60881	2.58363	1	10	1	9.50493	4.29168	1	17	1	9.67488	2.75819	6	16	0.985222	14.1275	6.7331	1	26
mirolysin	GenBank: KP715369	12203-14042	1839	0.888587	4.9682	3.25595	1	18	1	11.4978	5.58235	1	25	1	8.8962	8.33825	1	54	1	10.5859	5.93157	1	26
Supplementary Table 4 A. Known virulence factor genes and their percent of bases coverage and average gene coverage observed in ancient genomes.

## Sheet: Supplementary Table 4 B
	92A2 genome (NC_016610.1)																				KP715368				KP715369
	nanH	siaHI	susB	hexA	mgsA	oxyR	ddpIV	BFO_RS01890	prtH	miropin	leg (ATCC 43037)	pse	tfsA	tfsB	porK	porT	porU	sov	bspA	bspB	potB1	miropsin-1	potE	forsilysin	potA	karilysin	potB2	miropsin-2	potC	mirolase	potD	mirolysin
92A2	100	100	100	100	100	100	100	100	100	100	55.2317	100	100	100	100	100	100	100	100	100	100	100	100	100	100	95.6885	30.0388	73.5986	99.1304	96.971	100	100
ATCC 43037	100	100	100	100	100	100	100	100	100	100	100	57.8247	100	100	100	100	100	100	97.2733	75.0229	100	100	100	100	100	97.2184	100	100	100	100	100	100
KS16	100	100	100	100	100	100	100	100	100	100	55.2317	100	100	100	100	100	87.1212	100	32.3223	65.4773	15.4567	90.4359	100	100	100	94.2281	30.0388	78.6166	100	100	100	100
3313	99.8179	100	100	100	100	100	100	100	100	0	50.4484	53.3646	100	100	100	100	68.4732	100	30.7904	71.6682	100	100	100	100	100	92.9764	0	50.5425	100	100	100	100
9610	100	100	100	100	100	100	100	100	100	100	100	57.8247	100	100	100	100	100	100	34.3444	74.6264	100	90.4359	10.9091	11.0239	100	97.2184	100	100	98.913	90.0715	100	100
UB22	100	100	100	100	100	100	100	99.7649	100	100	55.2317	100	100	100	100	100	100	100	98.0086	73.0406	100	100	100	100	100	94.7149	30.0388	74.2315	98.4783	97.013	100	100
UB4	100	100	100	100	100	100	100	100	100	100	55.2317	100	100	100	100	100	100	100	98.0392	71.6072	100	85.9875	100	100	100	93.1154	100	96.8354	100	100	100	100
UB20	100	100	100	100	100	100	100	100	100	100	100	58.1377	100	100	100	100	100	100	33.3027	40.8966	100	99.4217	100	100	100	97.2184	100	100	100	100	100	100
NSLK	99.6357	100	100	100	100	100	100	100	100	100	55.2317	100	100	100	100	100	100	100	34.3137	80.2684	100	90.6584	100	100	0	46.9402	30.0388	74.2767	99.1304	97.013	26.8473	46.4789
NSLJ	100	100	100	100	100	100	100	99.953	100	100	50.2242	53.2864	100	100	100	100	100	100	95.1593	36.871	100	99.3772	100	100	100	96.8707	65.8915	77.4412	100	100	98.5222	100
PCA0088	99.575	100	100	100	100	100	100	99.8119	100	98.2929	60.2392	98.5133	100	99.4118	100	100	62.0921	99.3556	31.2806	81.1528	85.2459	89.0125	60	35.2188	87.6033	89.6384	17.4419	79.6112	66.5217	91.0812	95.0739	88.8949
PCA0198	98.4821	100	100	100	100	100	100	98.2605	100	100	60.2392	100	100	100	100	100	99.3881	99.9463	29.0748	75.4498	100	95.0178	58.961	64.9876	100	92.3505	52.907	71.3834	90.2174	95.162	100	100
PCA0332	99.0285	100	100	100	100	100	100	100	95.9023	100	60.2392	66.5102	100	100	100	100	100	100	37.0098	79.018	96.9555	89.4128	100	100	100	93.0459	100	98.6438	99.1304	94.7413	100	100
G12	100	100	100	100	100	100	100	99.1067	99.9212	100	99.6263	61.5806	98.8694	97.2794	100	100	100	99.6778	32.1998	80.1159	100	95.1512	100	99.4633	86.7769	93.8108	52.1318	87.8843	100	83.2141	98.5222	100
Supplementary Table 4 B. Known virulence factor genes and their percent of bases coverage and average gene coverage observed in ancient genomes.

## Sheet: Supplementary Table 5
			Ancient samples in which human oral species consisted >75%																	Samples with traces of periodontitis
ID	Gram stain type	Aero-type	PCA0161	PCA0162	PCA0005	PCA0006	PCA0031	PCA0046b	PCA0053	PCA0166	PCA0090	PCA0121	PCA0123	PCA0135	PCA0136	PCA0145	PCA0036	PCA0158	PCA0143	PCA0332	PCA0088	PCA0198	G12	t.test (p-val)
Porphyromonas_gingivalis	Gram-negative	anaerobic	0	0	0	0	0.112413	0.0834671	1.10581	0	0.102262	0	0	0	0	0	0.17463	0.09244	0	1.06628	0.44942	3.61724	0.34598	0.00245106
Tannerella_forsythia	Gram-negative	anaerobic	1.29173	2.85458	0.422648	0	2.41621	0.519471	1.88225	0	5.40712	3.38192	0	2.43894	3.2543	0.0842238	5.21763	5.17883	4.32716	4.22607	5.90864	22.7605	2.14157	0.0114462
Prevotella_intermedia	Gram-negative	anaerobic	0	0	0	0	0.027429	0	0	0	0	0	0	0	0	0	0	0.01092	0	0.08838	0	0	0.19212	0.00366553
Granulicatella_elegans	Gram-positive	facultative anaerobic	0	0	0	0	0	0	0	0	0	0	0	0	0	0	0	0	0	0.02057	0	0	0	0.0354476
Lachnospiraceae_oral_taxon_107	Gram-negative	anaerobic	0	0	1.06683	0	0	0	0	0	0	0.321437	0	0	0	0	0	0	0	0.16263	0	0	0.34605	0.749068
Filifactor_alocis	Gram-positive	anaerobic	0	0	0	0	0.859546	0.0783588	3.94554	0	4.24033	1.83714	0.204589	0	0	0	2.70657	1.16703	1.71998	1.17529	0.30687	7.52307	2.2434	0.0900051
Treponema_denticola	Gram-negative	anaerobic	1.95098	0	0	0	3.74647	1.42722	4.32784	0.763024	6.8598	4.63875	0.0225076	8.81084	2.93188	2.52009	2.3209	2.69905	7.81227	3.31453	1.51781	2.94506	0.7767	0.559337
Treponema_medium	Gram-negative	anaerobic	0	0	0	0	0	0	0	0	0.0271808	0	0	0	0	0	0.02101	0	0	0.04897	0.08163	0.0464	0.03466	1.0313e-07
Treponema_vincentii	Gram-negative	anaerobic	0	0	0	0	0	0	0	0	0	0	0	0	0	0	0	0	0	0.00325	0.00409	0	0.0084	5.6888e-05
		SUM	3.2427	2.85458	1.48948	0	7.16207	2.10852	11.2614	0.763024	16.6367	10.1792	0.227096	11.2498	6.18618	2.60431	10.4407	9.14827	13.8594	10.106	8.26846	36.8922	6.08888	0.0454861
Supplementary Table 5. The precentage of infection related bacteria identified within analysed four ancient samples and in 17 reference samples (ancient samples in which human oral species consisted >75% (Philips, 2017)).
